# Supplementary material for: Wolbachia strain diversity in a complex group of sympatric cryptic parasitoid wasp species
Source: BMC Microbiol. 2024 Sep 2;24:319. doi: 10.1186/s12866-024-03470-7 (PMC11368008; doi:10.1186/s12866-024-03470-7)
Supplement: Supplementary file 8 — Supplementary Material 8 [file 12866_2024_3470_MOESM8_ESM.xlsx]

## Sheet: COI_Sequences
Table S5 – Metadata for all COI gene sequences from NCBI included in teh study: GenBank ID, description, host species.
GenBank	Description	Cotesia_host_species
JN282024.1	Cotesia abjecta voucher WAM 0432 cytochrome oxidase subunit 1 (COI) gene, partial cds; mitochondrial	Cotesia abjecta
JN282025.1	Cotesia abjecta voucher WAM 0433 cytochrome oxidase subunit 1 (COI) gene, partial cds; mitochondrial	Cotesia abjecta
JN282026.1	Cotesia abjecta voucher WAM 0434 cytochrome oxidase subunit 1 (COI) gene, partial cds; mitochondrial	Cotesia abjecta
JN282027.1	Cotesia acuminata voucher WAM 0436 cytochrome oxidase subunit 1 (COI) gene, partial cds; mitochondrial	Cotesia acuminata
JN282028.1	Cotesia acuminata voucher WAM 0437 cytochrome oxidase subunit 1 (COI) gene, partial cds; mitochondrial	Cotesia acuminata
JN282029.1	Cotesia acuminata voucher WAM 0438 cytochrome oxidase subunit 1 (COI) gene, partial cds; mitochondrial	Cotesia acuminata
AY333893.1	Cotesia acuminata from France cytochrome c oxidase subunit I (COI) gene, partial cds; mitochondrial	Cotesia acuminata
AY333870.1	Cotesia acuminata from France cytochrome c oxidase subunit I (COI) gene, partial cds; mitochondrial	Cotesia acuminata
AY333873.1	Cotesia acuminata from Russia cytochrome c oxidase subunit I (COI) gene, partial cds; mitochondrial	Cotesia acuminata
AY333872.1	Cotesia acuminata from France cytochrome c oxidase subunit I (COI) gene, partial cds; mitochondrial	Cotesia acuminata
AY333869.1	Cotesia acuminata from Sweden cytochrome c oxidase subunit I (COI) gene, partial cds; mitochondrial	Cotesia acuminata
AY333892.1	Cotesia bignellii from United Kingdom cytochrome c oxidase subunit I (COI) gene, partial cds; mitochondrial	Cotesia bignellii
AY333891.1	Cotesia bignellii from Spain cytochrome c oxidase subunit I (COI) gene, partial cds; mitochondrial	Cotesia bignellii
AY333890.1	Cotesia bignellii from Finland cytochrome c oxidase subunit I (COI) gene, partial cds; mitochondrial	Cotesia bignellii
AY333889.1	Cotesia bignellii from France cytochrome c oxidase subunit I (COI) gene, partial cds; mitochondrial	Cotesia bignellii
KJ882549.1	Cotesia chilonis isolate P6679 cytochrome oxidase subunit I (COI) gene, partial cds; mitochondrial	Cotesia chilonis
KJ882550.1	Cotesia chilonis isolate P6680 cytochrome oxidase subunit I (COI) gene, partial cds; mitochondrial	Cotesia chilonis
KJ882551.1	Cotesia chilonis isolate P6681 cytochrome oxidase subunit I (COI) gene, partial cds; mitochondrial	Cotesia chilonis
KR928205.1	Cotesia congregata voucher BIOUG19498-B11 cytochrome oxidase subunit 1 (COI) gene, partial cds; mitochondrial	Cotesia congregata
MF938710.1	Cotesia congregata voucher BIOUG21128-B04 cytochrome oxidase subunit 1 (COI) gene, partial cds; mitochondrial	Cotesia congregata
HQ552539.1	Cotesia congregata voucher BIOUG	Cotesia congregata
KM897005.1	Cotesia crambi voucher BIOUG01258-H06 cytochrome oxidase subunit 1 (COI) gene, partial cds; mitochondrial	Cotesia crambi
KM897094.1	Cotesia crambi voucher BIOUG08665-E05 cytochrome oxidase subunit 1 (COI) gene, partial cds; mitochondrial	Cotesia crambi
KM897119.1	Cotesia crambi voucher BIOUG08742-H10 cytochrome oxidase subunit 1 (COI) gene, partial cds; mitochondrial	Cotesia crambi
KR883487.1	Cotesia crambi voucher BIOUG16047-H04 cytochrome oxidase subunit 1 (COI) gene, partial cds; mitochondrial	Cotesia crambi
KR885601.1	Cotesia crambi voucher BIOUG16156-A08 cytochrome oxidase subunit 1 (COI) gene, partial cds; mitochondrial	Cotesia crambi
KR932865.1	Cotesia crambi voucher BIOUG19059-C07 cytochrome oxidase subunit 1 (COI) gene, partial cds; mitochondrial	Cotesia crambi
KR932151.1	Cotesia crambi voucher BIOUG19363-H01 cytochrome oxidase subunit 1 (COI) gene, partial cds; mitochondrial	Cotesia crambi
KR925546.1	Cotesia crambi voucher BIOUG19550-H01 cytochrome oxidase subunit 1 (COI) gene, partial cds; mitochondrial	Cotesia crambi
MF937405.1	Cotesia crambi voucher BIOUG19839-A08 cytochrome oxidase subunit 1 (COI) gene, partial cds; mitochondrial	Cotesia crambi
MF938375.1	Cotesia crambi voucher BIOUG20774-F11 cytochrome oxidase subunit 1 (COI) gene, partial cds; mitochondrial	Cotesia crambi
MG443877.1	Cotesia crambi voucher BIOUG25479-A06 cytochrome oxidase subunit 1 (COI) gene, partial cds; mitochondrial	Cotesia crambi
MG441230.1	Cotesia crambi voucher BIOUG25479-C03 cytochrome oxidase subunit 1 (COI) gene, partial cds; mitochondrial	Cotesia crambi
MG439338.1	Cotesia crambi voucher BIOUG25479-C05 cytochrome oxidase subunit 1 (COI) gene, partial cds; mitochondrial	Cotesia crambi
MG446852.1	Cotesia crambi voucher BIOUG25479-D01 cytochrome oxidase subunit 1 (COI) gene, partial cds; mitochondrial	Cotesia crambi
MG441788.1	Cotesia crambi voucher BIOUG25479-D03 cytochrome oxidase subunit 1 (COI) gene, partial cds; mitochondrial	Cotesia crambi
MG439666.1	Cotesia crambi voucher BIOUG31036-A03 cytochrome oxidase subunit 1 (COI) gene, partial cds; mitochondrial	Cotesia crambi
MG438993.1	Cotesia crambi voucher BIOUG31047-E11 cytochrome oxidase subunit 1 (COI) gene, partial cds; mitochondrial	Cotesia crambi
MG447940.1	Cotesia crambi voucher BIOUG31960-H04 cytochrome oxidase subunit 1 (COI) gene, partial cds; mitochondrial	Cotesia crambi
KJ087898.1	Cotesia diversa voucher BIOUG03220-E04 cytochrome oxidase subunit 1 (COI) gene, partial cds; mitochondrial	Cotesia diversa
KR932358.1	Cotesia diversa voucher BIOUG03262-C11 cytochrome oxidase subunit 1 (COI) gene, partial cds; mitochondrial	Cotesia diversa
MF936121.1	Cotesia eulipis voucher BIOUG18150-C05 cytochrome oxidase subunit 1 (COI) gene, partial cds; mitochondrial	Cotesia eulipis
MG444249.1	Cotesia eulipis voucher BIOUG28191-G08 cytochrome oxidase subunit 1 (COI) gene, partial cds; mitochondrial	Cotesia eulipis
MH686452.2	Cotesia flavipes isolate Cotesia-NBCRC cytochrome oxidase subunit 1 (COI) gene, partial cds; mitochondrial	Cotesia flavipes
KJ882544.1	Cotesia flavipes isolate P0433 cytochrome oxidase subunit I (COI) gene, partial cds; mitochondrial	Cotesia flavipes
KJ882545.1	Cotesia flavipes isolate P0434 cytochrome oxidase subunit I (COI) gene, partial cds; mitochondrial	Cotesia flavipes
KJ882546.1	Cotesia flavipes isolate P0435 cytochrome oxidase subunit I (COI) gene, partial cds; mitochondrial	Cotesia flavipes
KJ882547.1	Cotesia flavipes isolate P2541 cytochrome oxidase subunit I (COI) gene, partial cds; mitochondrial	Cotesia flavipes
KJ882548.1	Cotesia flavipes isolate P4706 cytochrome oxidase subunit I (COI) gene, partial cds; mitochondrial	Cotesia flavipes
KY834904.1	Cotesia flavipes voucher BIOUG15300-G01 cytochrome oxidase subunit 1 (COI) gene, partial cds; mitochondrial	Cotesia flavipes
KY846308.1	Cotesia flavipes voucher BIOUG15300-G02 cytochrome oxidase subunit 1 (COI) gene, partial cds; mitochondrial	Cotesia flavipes
KY847060.1	Cotesia flavipes voucher BIOUG15391-H10 cytochrome oxidase subunit 1 (COI) gene, partial cds; mitochondrial	Cotesia flavipes
KY830363.1	Cotesia flavipes voucher BIOUG17837-H01 cytochrome oxidase subunit 1 (COI) gene, partial cds; mitochondrial	Cotesia flavipes
KY847111.1	Cotesia flavipes voucher BIOUG21739-C11 cytochrome oxidase subunit 1 (COI) gene, partial cds; mitochondrial	Cotesia flavipes
JF865971.1	Cotesia flavipes voucher CoflH03 cytochrome oxidase subunit 1 (COI) gene, partial cds; mitochondrial	Cotesia flavipes
JF865972.1	Cotesia flavipes voucher CoflH04 cytochrome oxidase subunit 1 (COI) gene, partial cds; mitochondrial	Cotesia flavipes
JF865973.1	Cotesia flavipes voucher CoflH05 cytochrome oxidase subunit 1 (COI) gene, partial cds; mitochondrial	Cotesia flavipes
JF865974.1	Cotesia flavipes voucher CoflH06 cytochrome oxidase subunit 1 (COI) gene, partial cds; mitochondrial	Cotesia flavipes
JF865975.1	Cotesia flavipes voucher CoflH07 cytochrome oxidase subunit 1 (COI) gene, partial cds; mitochondrial	Cotesia flavipes
DQ411831.1	Cotesia glomerata isolate Cg32 cytochrome oxidase subunit I (COI) gene, partial cds; mitochondrial	Cotesia glomerata
DQ411832.1	Cotesia glomerata isolate Cg38 cytochrome oxidase subunit I (COI) gene, partial cds; mitochondrial	Cotesia glomerata
MN182697.1	Cotesia glomerata voucher Extraction815 cytochrome oxidase subunit 1 (COI) gene, partial cds; mitochondrial	Cotesia glomerata
KT175595.1	Cotesia glomerata voucher GB991358 cytochrome oxidase subunit 1 (COI) gene, partial cds; mitochondrial	Cotesia glomerata
JN282010.1	Cotesia isolde voucher WAM 0416 cytochrome oxidase subunit 1 (COI) gene, partial cds; mitochondrial	Cotesia isolde
JN282011.1	Cotesia isolde voucher WAM 0417 cytochrome oxidase subunit 1 (COI) gene, partial cds; mitochondrial	Cotesia isolde
JN282012.1	Cotesia isolde voucher WAM 0418 cytochrome oxidase subunit 1 (COI) gene, partial cds; mitochondrial	Cotesia isolde
JN282013.1	Cotesia isolde voucher WAM 0419 cytochrome oxidase subunit 1 (COI) gene, partial cds; mitochondrial	Cotesia isolde
AY333888.1	Cotesia koebelei from USA cytochrome c oxidase subunit I (COI) gene, partial cds; mitochondrial	Cotesia koebelei
JN282030.1	Cotesia lycophron voucher WAM 0439 cytochrome oxidase subunit 1 (COI) gene, partial cds; mitochondrial	Cotesia lycophron
JN282031.1	Cotesia lycophron voucher WAM 0440 cytochrome oxidase subunit 1 (COI) gene, partial cds; mitochondrial	Cotesia lycophron
JN282032.1	Cotesia lycophron voucher WAM 0441 cytochrome oxidase subunit 1 (COI) gene, partial cds; mitochondrial	Cotesia lycophron
JN282033.1	Cotesia lycophron voucher WAM 0442 cytochrome oxidase subunit 1 (COI) gene, partial cds; mitochondrial	Cotesia lycophron
JN282034.1	Cotesia lycophron voucher WAM 0443 cytochrome oxidase subunit 1 (COI) gene, partial cds; mitochondrial	Cotesia lycophron
AY333874.1	Cotesia melitaearum from Italy cytochrome c oxidase subunit I (COI) gene, partial cds; mitochondrial	Cotesia melitaearum
AY333875.1	Cotesia melitaearum haplotype 2 cytochrome c oxidase subunit I (COI) gene, partial cds; mitochondrial	Cotesia melitaearum
AY333876.1	Cotesia melitaearum from Spain cytochrome c oxidase subunit I (COI) gene, partial cds; mitochondrial	Cotesia melitaearum
AY333877.1	Cotesia melitaearum from Sweden cytochrome c oxidase subunit I (COI) gene, partial cds; mitochondrial	Cotesia melitaearum
AY333878.1	Cotesia melitaearum haplotype 1 cytochrome c oxidase subunit I (COI) gene, partial cds; mitochondrial	Cotesia melitaearum
AY333879.1	Cotesia melitaearum from Russia cytochrome c oxidase subunit I (COI) gene, partial cds; mitochondrial	Cotesia melitaearum
AY333880.1	Cotesia melitaearum from France cytochrome c oxidase subunit I (COI) gene, partial cds; mitochondrial	Cotesia melitaearum
AY333881.1	Cotesia melitaearum from Spain cytochrome c oxidase subunit I (COI) gene, partial cds; mitochondrial	Cotesia melitaearum
AY333882.1	Cotesia melitaearum from Spain cytochrome c oxidase subunit I (COI) gene, partial cds; mitochondrial	Cotesia melitaearum
AY333884.1	Cotesia melitaearum from Finland cytochrome c oxidase subunit I (COI) gene, partial cds; mitochondrial	Cotesia melitaearum
AY333885.1	Cotesia melitaearum from Hungary cytochrome c oxidase subunit I (COI) gene, partial cds; mitochondrial	Cotesia melitaearum
AY333886.1	Cotesia melitaearum from Spain cytochrome c oxidase subunit I (COI) gene, partial cds; mitochondrial	Cotesia melitaearum
AY538734.1	Cotesia melitaearum haplotype HT9 cytochrome oxidase subunit I (COI) gene, partial cds; mitochondrial	Cotesia melitaearum
AY538735.1	Cotesia melitaearum haplotype HT7 cytochrome oxidase subunit I (COI) gene, partial cds; mitochondrial	Cotesia melitaearum
AY538736.1	Cotesia melitaearum haplotype HT5 cytochrome oxidase subunit I (COI) gene, partial cds; mitochondrial	Cotesia melitaearum
AY538737.1	Cotesia melitaearum haplotype HT6 cytochrome oxidase subunit I (COI) gene, partial cds; mitochondrial	Cotesia melitaearum
KM598270.1	Cotesia melitaearum haplotype Morocco2 cytochrome oxidase subunit 1 (COI) gene, partial cds; mitochondrial	Cotesia melitaearum
JN282014.1	Cotesia ofella voucher WAM 0420 cytochrome oxidase subunit 1 (COI) gene, partial cds; mitochondrial	Cotesia ofella
JN282015.1	Cotesia ofella voucher WAM 0421 cytochrome oxidase subunit 1 (COI) gene, partial cds; mitochondrial	Cotesia ofella
KR804847.1	Cotesia orobenae voucher BIOUG03998-G07 cytochrome oxidase subunit 1 (COI) gene, partial cds; mitochondrial	Cotesia orobenae
KR883033.1	Cotesia orobenae voucher BIOUG04595-A06 cytochrome oxidase subunit 1 (COI) gene, partial cds; mitochondrial	Cotesia orobenae
KR783256.1	Cotesia parastichtidis voucher BIOUG03379-F04 cytochrome oxidase subunit 1 (COI) gene, partial cds; mitochondrial	Cotesia parastichtidis
KR798020.1	Cotesia parastichtidis voucher BIOUG03667-C12 cytochrome oxidase subunit 1 (COI) gene, partial cds; mitochondrial	Cotesia parastichtidis
KR891050.1	Cotesia parastichtidis voucher BIOUG07088-A05 cytochrome oxidase subunit 1 (COI) gene, partial cds; mitochondrial	Cotesia parastichtidis
KR797914.1	Cotesia parastichtidis voucher BIOUG17722-C09 cytochrome oxidase subunit 1 (COI) gene, partial cds; mitochondrial	Cotesia parastichtidis
DQ411829.1	Cotesia rubecula isolate Cr3 cytochrome oxidase subunit I (COI) gene, partial cds; mitochondrial	Cotesia rubecula
DQ411830.1	Cotesia rubecula isolate Cr9 cytochrome oxidase subunit I (COI) gene, partial cds; mitochondrial	Cotesia rubecula
JF963156.1	Cotesia ruficrus voucher BCLDQ0373 cytochrome oxidase subunit 1 (COI) gene, partial cds; mitochondrial	Cotesia ruficrus
KY838626.1	Cotesia ruficrus voucher BIOUG02542-D07 cytochrome oxidase subunit 1 (COI) gene, partial cds; mitochondrial	Cotesia ruficrus
KY841883.1	Cotesia ruficrus voucher BIOUG02546-A12 cytochrome oxidase subunit 1 (COI) gene, partial cds; mitochondrial	Cotesia ruficrus
KY842147.1	Cotesia ruficrus voucher BIOUG02546-B07 cytochrome oxidase subunit 1 (COI) gene, partial cds; mitochondrial	Cotesia ruficrus
KY832162.1	Cotesia ruficrus voucher BIOUG02546-B08 cytochrome oxidase subunit 1 (COI) gene, partial cds; mitochondrial	Cotesia ruficrus
KY829919.1	Cotesia ruficrus voucher BIOUG02546-B12 cytochrome oxidase subunit 1 (COI) gene, partial cds; mitochondrial	Cotesia ruficrus
KY839928.1	Cotesia ruficrus voucher BIOUG02546-C01 cytochrome oxidase subunit 1 (COI) gene, partial cds; mitochondrial	Cotesia ruficrus
KY839283.1	Cotesia ruficrus voucher BIOUG02546-F06 cytochrome oxidase subunit 1 (COI) gene, partial cds; mitochondrial	Cotesia ruficrus
KY840111.1	Cotesia ruficrus voucher BIOUG02546-H07 cytochrome oxidase subunit 1 (COI) gene, partial cds; mitochondrial	Cotesia ruficrus
KY841127.1	Cotesia ruficrus voucher BIOUG02547-A06 cytochrome oxidase subunit 1 (COI) gene, partial cds; mitochondrial	Cotesia ruficrus
KY831956.1	Cotesia ruficrus voucher BIOUG02547-B05 cytochrome oxidase subunit 1 (COI) gene, partial cds; mitochondrial	Cotesia ruficrus
KY839282.1	Cotesia ruficrus voucher BIOUG02547-C04 cytochrome oxidase subunit 1 (COI) gene, partial cds; mitochondrial	Cotesia ruficrus
KY835757.1	Cotesia ruficrus voucher BIOUG04747-B01 cytochrome oxidase subunit 1 (COI) gene, partial cds; mitochondrial	Cotesia ruficrus
HM397140.1	Cotesia ruficrus voucher CNCH1770 cytochrome oxidase subunit 1 (COI) gene, partial cds; mitochondrial	Cotesia ruficrus
HM397145.1	Cotesia ruficrus voucher CNCH1775 cytochrome oxidase subunit 1 (COI) gene, partial cds; mitochondrial	Cotesia ruficrus
HM397147.1	Cotesia ruficrus voucher CNCH1777 cytochrome oxidase subunit 1 (COI) gene, partial cds; mitochondrial	Cotesia ruficrus
HM397148.1	Cotesia ruficrus voucher CNCH1778 cytochrome oxidase subunit 1 (COI) gene, partial cds; mitochondrial	Cotesia ruficrus
KR789979.1	Cotesia salebrosa voucher BIOUG03461-D06 cytochrome oxidase subunit 1 (COI) gene, partial cds; mitochondrial	Cotesia salebrosa
KR789805.1	Cotesia salebrosa voucher BIOUG03753-H07 cytochrome oxidase subunit 1 (COI) gene, partial cds; mitochondrial	Cotesia salebrosa
KR882257.1	Cotesia salebrosa voucher BIOUG08124-A07 cytochrome oxidase subunit 1 (COI) gene, partial cds; mitochondrial	Cotesia salebrosa
KR894380.1	Cotesia salebrosa voucher BIOUG08242-H03 cytochrome oxidase subunit 1 (COI) gene, partial cds; mitochondrial	Cotesia salebrosa
MF937391.1	Cotesia salebrosa voucher BIOUG18149-H01 cytochrome oxidase subunit 1 (COI) gene, partial cds; mitochondrial	Cotesia salebrosa
KR930849.1	Cotesia salebrosa voucher BIOUG18530-D03 cytochrome oxidase subunit 1 (COI) gene, partial cds; mitochondrial	Cotesia salebrosa
KR924490.1	Cotesia salebrosa voucher BIOUG18986-F05 cytochrome oxidase subunit 1 (COI) gene, partial cds; mitochondrial	Cotesia salebrosa
OM608116.1	Cotesia scotti voucher BIOUG13555-C11 cytochrome oxidase subunit 1 (COI) gene, partial cds; mitochondrial	Cotesia scotti
OM611216.1	Cotesia scotti voucher BIOUG13555-F06 cytochrome oxidase subunit 1 (COI) gene, partial cds; mitochondrial	Cotesia scotti
OM599155.1	Cotesia scotti voucher BIOUG24841-D09 cytochrome oxidase subunit 1 (COI) gene, partial cds; mitochondrial	Cotesia scotti
OM598505.1	Cotesia scotti voucher BIOUG24990-D06 cytochrome oxidase subunit 1 (COI) gene, partial cds; mitochondrial	Cotesia scotti
OM613968.1	Cotesia scotti voucher BIOUG25109-E04 cytochrome oxidase subunit 1 (COI) gene, partial cds; mitochondrial	Cotesia scotti
OM607612.1	Cotesia scotti voucher BIOUG25109-F02 cytochrome oxidase subunit 1 (COI) gene, partial cds; mitochondrial	Cotesia scotti
HM397136.1	Cotesia selenevora voucher CNCH1766 cytochrome oxidase subunit 1 (COI) gene, partial cds; mitochondrial	Cotesia selenevora
JF271321.1	Cotesia selenevora voucher NMS:MRS-Cot-cal cytochrome oxidase subunit 1 (COI) gene, partial cds; mitochondrial	Cotesia selenevora
KJ882543.1	Cotesia sesamiae isolate CsK cytochrome oxidase subunit I (COI) gene, partial cds; mitochondrial	Cotesia sesamiae
KJ882494.1	Cotesia sesamiae isolate G4510 cytochrome oxidase subunit I (COI) gene, partial cds; mitochondrial	Cotesia sesamiae
KJ882495.1	Cotesia sesamiae isolate G4511 cytochrome oxidase subunit I (COI) gene, partial cds; mitochondrial	Cotesia sesamiae
KJ882496.1	Cotesia sesamiae isolate G4512 cytochrome oxidase subunit I (COI) gene, partial cds; mitochondrial	Cotesia sesamiae
KJ882497.1	Cotesia sesamiae isolate G4540 cytochrome oxidase subunit I (COI) gene, partial cds; mitochondrial	Cotesia sesamiae
KJ882499.1	Cotesia sesamiae isolate G4561 cytochrome oxidase subunit I (COI) gene, partial cds; mitochondrial	Cotesia sesamiae
KJ882500.1	Cotesia sesamiae isolate G4572 cytochrome oxidase subunit I (COI) gene, partial cds; mitochondrial	Cotesia sesamiae
KJ882501.1	Cotesia sesamiae isolate G4594 cytochrome oxidase subunit I (COI) gene, partial cds; mitochondrial	Cotesia sesamiae
KJ882502.1	Cotesia sesamiae isolate G4608 cytochrome oxidase subunit I (COI) gene, partial cds; mitochondrial	Cotesia sesamiae
KJ882503.1	Cotesia sesamiae isolate G4609 cytochrome oxidase subunit I (COI) gene, partial cds; mitochondrial	Cotesia sesamiae
KJ882507.1	Cotesia sesamiae isolate G4614 cytochrome oxidase subunit I (COI) gene, partial cds; mitochondrial	Cotesia sesamiae
KJ882508.1	Cotesia sesamiae isolate G4615 cytochrome oxidase subunit I (COI) gene, partial cds; mitochondrial	Cotesia sesamiae
KJ882509.1	Cotesia sesamiae isolate G4616 cytochrome oxidase subunit I (COI) gene, partial cds; mitochondrial	Cotesia sesamiae
KJ882510.1	Cotesia sesamiae isolate G4618 cytochrome oxidase subunit I (COI) gene, partial cds; mitochondrial	Cotesia sesamiae
KJ882511.1	Cotesia sesamiae isolate G4619 cytochrome oxidase subunit I (COI) gene, partial cds; mitochondrial	Cotesia sesamiae
KJ882512.1	Cotesia sesamiae isolate G4636 cytochrome oxidase subunit I (COI) gene, partial cds; mitochondrial	Cotesia sesamiae
KJ882513.1	Cotesia sesamiae isolate G4652 cytochrome oxidase subunit I (COI) gene, partial cds; mitochondrial	Cotesia sesamiae
KJ882514.1	Cotesia sesamiae isolate G4655 cytochrome oxidase subunit I (COI) gene, partial cds; mitochondrial	Cotesia sesamiae
KJ882515.1	Cotesia sesamiae isolate G4656 cytochrome oxidase subunit I (COI) gene, partial cds; mitochondrial	Cotesia sesamiae
KJ882516.1	Cotesia sesamiae isolate G4664 cytochrome oxidase subunit I (COI) gene, partial cds; mitochondrial	Cotesia sesamiae
KJ882518.1	Cotesia sesamiae isolate G4666 cytochrome oxidase subunit I (COI) gene, partial cds; mitochondrial	Cotesia sesamiae
KJ882519.1	Cotesia sesamiae isolate G4667 cytochrome oxidase subunit I (COI) gene, partial cds; mitochondrial	Cotesia sesamiae
KJ882521.1	Cotesia sesamiae isolate G4675 cytochrome oxidase subunit I (COI) gene, partial cds; mitochondrial	Cotesia sesamiae
KJ882522.1	Cotesia sesamiae isolate G4676 cytochrome oxidase subunit I (COI) gene, partial cds; mitochondrial	Cotesia sesamiae
KJ882523.1	Cotesia sesamiae isolate G4677 cytochrome oxidase subunit I (COI) gene, partial cds; mitochondrial	Cotesia sesamiae
KJ882527.1	Cotesia sesamiae isolate G4701 cytochrome oxidase subunit I (COI) gene, partial cds; mitochondrial	Cotesia sesamiae
KJ882528.1	Cotesia sesamiae isolate G4703 cytochrome oxidase subunit I (COI) gene, partial cds; mitochondrial	Cotesia sesamiae
KJ882529.1	Cotesia sesamiae isolate G4708 cytochrome oxidase subunit I (COI) gene, partial cds; mitochondrial	Cotesia sesamiae
KJ882530.1	Cotesia sesamiae isolate G4907 cytochrome oxidase subunit I (COI) gene, partial cds; mitochondrial	Cotesia sesamiae
KJ882531.1	Cotesia sesamiae isolate G4909 cytochrome oxidase subunit I (COI) gene, partial cds; mitochondrial	Cotesia sesamiae
KJ882532.1	Cotesia sesamiae isolate G4915 cytochrome oxidase subunit I (COI) gene, partial cds; mitochondrial	Cotesia sesamiae
KJ882533.1	Cotesia sesamiae isolate G5699 cytochrome oxidase subunit I (COI) gene, partial cds; mitochondrial	Cotesia sesamiae
KJ882534.1	Cotesia sesamiae isolate G5726 cytochrome oxidase subunit I (COI) gene, partial cds; mitochondrial	Cotesia sesamiae
KJ882535.1	Cotesia sesamiae isolate G5773 cytochrome oxidase subunit I (COI) gene, partial cds; mitochondrial	Cotesia sesamiae
KJ882536.1	Cotesia sesamiae isolate G5775 cytochrome oxidase subunit I (COI) gene, partial cds; mitochondrial	Cotesia sesamiae
KJ882537.1	Cotesia sesamiae isolate G5778 cytochrome oxidase subunit I (COI) gene, partial cds; mitochondrial	Cotesia sesamiae
KJ882538.1	Cotesia sesamiae isolate G7338 cytochrome oxidase subunit I (COI) gene, partial cds; mitochondrial	Cotesia sesamiae
KJ882540.1	Cotesia sesamiae isolate MbL cytochrome oxidase subunit I (COI) gene, partial cds; mitochondrial	Cotesia sesamiae
KJ882539.1	Cotesia sesamiae isolate Mbita cytochrome oxidase subunit I (COI) gene, partial cds; mitochondrial	Cotesia sesamiae
KJ882541.1	Cotesia sesamiae isolate Mhk cytochrome oxidase subunit I (COI) gene, partial cds; mitochondrial	Cotesia sesamiae
KJ882542.1	Cotesia sesamiae isolate Mkd cytochrome oxidase subunit I (COI) gene, partial cds; mitochondrial	Cotesia sesamiae
KP100076.1	Cotesia sesamiae strain G4602 cytochrome oxidase subunit I (COI) gene, partial cds; mitochondrial	Cotesia sesamiae
KP100077.1	Cotesia sesamiae strain G5776 cytochrome oxidase subunit I (COI) gene, partial cds; mitochondrial	Cotesia sesamiae
KP100078.1	Cotesia sesamiae strain G9010 cytochrome oxidase subunit I (COI) gene, partial cds; mitochondrial	Cotesia sesamiae
KP100079.1	Cotesia sesamiae strain G9093 cytochrome oxidase subunit I (COI) gene, partial cds; mitochondrial	Cotesia sesamiae
KP100080.1	Cotesia sesamiae strain G9098 cytochrome oxidase subunit I (COI) gene, partial cds; mitochondrial	Cotesia sesamiae
KP100081.1	Cotesia sesamiae strain G9103 cytochrome oxidase subunit I (COI) gene, partial cds; mitochondrial	Cotesia sesamiae
KP100082.1	Cotesia sesamiae strain G9111 cytochrome oxidase subunit I (COI) gene, partial cds; mitochondrial	Cotesia sesamiae
JF963158.1	Cotesia sesamiae voucher C_ses1 cytochrome oxidase subunit 1 (COI) gene, partial cds; mitochondrial	Cotesia sesamiae
JF865976.1	Cotesia sesamiae voucher CoseH08 cytochrome oxidase subunit 1 (COI) gene, partial cds; mitochondrial	Cotesia sesamiae
JF865977.1	Cotesia sesamiae voucher CoseH09 cytochrome oxidase subunit 1 (COI) gene, partial cds; mitochondrial	Cotesia sesamiae
JF865978.1	Cotesia sesamiae voucher CoseH10 cytochrome oxidase subunit 1 (COI) gene, partial cds; mitochondrial	Cotesia sesamiae
JN282021.1	Cotesia specularis voucher WAM 0429 cytochrome oxidase subunit 1 (COI) gene, partial cds; mitochondrial	Cotesia specularis
JN282022.1	Cotesia specularis voucher WAM 0430 cytochrome oxidase subunit 1 (COI) gene, partial cds; mitochondrial	Cotesia specularis
JN282023.1	Cotesia specularis voucher WAM 0431 cytochrome oxidase subunit 1 (COI) gene, partial cds; mitochondrial	Cotesia specularis
MK567154.1	Cotesia tjapekki voucher Extraction792 cytochrome oxidase subunit 1 (COI) gene, partial cds; mitochondrial	Cotesia tjapekki
MK567156.1	Cotesia tjapekki voucher Extraction802 cytochrome oxidase subunit 1 (COI) gene, partial cds; mitochondrial	Cotesia tjapekki
MK567158.1	Cotesia tjapekki voucher Extraction804 cytochrome oxidase subunit 1 (COI) gene, partial cds; mitochondrial	Cotesia tjapekki
MK567155.1	Cotesia tjapekki voucher Extraction807 cytochrome oxidase subunit 1 (COI) gene, partial cds; mitochondrial	Cotesia tjapekki
JN281995.1	Cotesia urabae voucher NZAC04034872 cytochrome oxidase subunit 1 (COI) gene, partial cds; mitochondrial	Cotesia urabae
JN281992.1	Cotesia urabae voucher NZAC04036241 cytochrome oxidase subunit 1 (COI) gene, partial cds; mitochondrial	Cotesia urabae
JN281994.1	Cotesia urabae voucher NZAC04036338 cytochrome oxidase subunit 1 (COI) gene, partial cds; mitochondrial	Cotesia urabae
JN281991.1	Cotesia urabae voucher NZAC04036488 cytochrome oxidase subunit 1 (COI) gene, partial cds; mitochondrial	Cotesia urabae
JN281993.1	Cotesia urabae voucher NZAC04036566 cytochrome oxidase subunit 1 (COI) gene, partial cds; mitochondrial	Cotesia urabae
JN281996.1	Cotesia vanessae voucher WAM 0401 cytochrome oxidase subunit 1 (COI) gene, partial cds; mitochondrial	Cotesia vanessae
JN281997.1	Cotesia vanessae voucher WAM 0402 cytochrome oxidase subunit 1 (COI) gene, partial cds; mitochondrial	Cotesia vanessae
JN281998.1	Cotesia vanessae voucher WAM 0403 cytochrome oxidase subunit 1 (COI) gene, partial cds; mitochondrial	Cotesia vanessae
JN281999.1	Cotesia vanessae voucher WAM 0404 cytochrome oxidase subunit 1 (COI) gene, partial cds; mitochondrial	Cotesia vanessae
JN282000.1	Cotesia vanessae voucher WAM 0405 cytochrome oxidase subunit 1 (COI) gene, partial cds; mitochondrial	Cotesia vanessae
JN282001.1	Cotesia vanessae voucher WAM 0406 cytochrome oxidase subunit 1 (COI) gene, partial cds; mitochondrial	Cotesia vanessae
JN282002.1	Cotesia vanessae voucher WAM 0407 cytochrome oxidase subunit 1 (COI) gene, partial cds; mitochondrial	Cotesia vanessae
JN282003.1	Cotesia vanessae voucher WAM 0408 cytochrome oxidase subunit 1 (COI) gene, partial cds; mitochondrial	Cotesia vanessae
JN282018.1	Cotesia vanessae voucher WAM 0425 cytochrome oxidase subunit 1 (COI) gene, partial cds; mitochondrial	Cotesia vanessae
JN282019.1	Cotesia vanessae voucher WAM 0426 cytochrome oxidase subunit 1 (COI) gene, partial cds; mitochondrial	Cotesia vanessae
JN282020.1	Cotesia vanessae voucher WAM 0427 cytochrome oxidase subunit 1 (COI) gene, partial cds; mitochondrial	Cotesia vanessae
JN282039.1	Cotesia vanessae voucher WAM 0448 cytochrome oxidase subunit 1 (COI) gene, partial cds; mitochondrial	Cotesia vanessae
JN282040.1	Cotesia vanessae voucher WAM 0449 cytochrome oxidase subunit 1 (COI) gene, partial cds; mitochondrial	Cotesia vanessae
MH473510.1	Cotesia vestalis isolate Lab reared_Adult10 cytochrome oxidase subunit I (COI) gene, partial cds; mitochondrial	Cotesia vestalis
MH473511.1	Cotesia vestalis isolate Lab reared_Adult11 cytochrome oxidase subunit I (COI) gene, partial cds; mitochondrial	Cotesia vestalis
MH473512.1	Cotesia vestalis isolate Lab reared_Adult12 cytochrome oxidase subunit I (COI) gene, partial cds; mitochondrial	Cotesia vestalis
MH473513.1	Cotesia vestalis isolate Lab reared_Adult14 cytochrome oxidase subunit I (COI) gene, partial cds; mitochondrial	Cotesia vestalis
MH473514.1	Cotesia vestalis isolate Lab reared_Adult15 cytochrome oxidase subunit I (COI) gene, partial cds; mitochondrial	Cotesia vestalis
MH473515.1	Cotesia vestalis isolate Lab reared_Adult16 cytochrome oxidase subunit I (COI) gene, partial cds; mitochondrial	Cotesia vestalis
MH473516.1	Cotesia vestalis isolate Lab reared_Adult17 cytochrome oxidase subunit I (COI) gene, partial cds; mitochondrial	Cotesia vestalis
MH473517.1	Cotesia vestalis isolate Lab reared_Adult18 cytochrome oxidase subunit I (COI) gene, partial cds; mitochondrial	Cotesia vestalis
MH473518.1	Cotesia vestalis isolate Lab reared_Adult19 cytochrome oxidase subunit I (COI) gene, partial cds; mitochondrial	Cotesia vestalis
MH473519.1	Cotesia vestalis isolate Lab reared_Adult20 cytochrome oxidase subunit I (COI) gene, partial cds; mitochondrial	Cotesia vestalis
MH473503.1	Cotesia vestalis isolate Lab reared_Adult3 cytochrome oxidase subunit I (COI) gene, partial cds; mitochondrial	Cotesia vestalis
MH473504.1	Cotesia vestalis isolate Lab reared_Adult4 cytochrome oxidase subunit I (COI) gene, partial cds; mitochondrial	Cotesia vestalis
MH473505.1	Cotesia vestalis isolate Lab reared_Adult5 cytochrome oxidase subunit I (COI) gene, partial cds; mitochondrial	Cotesia vestalis
MH473506.1	Cotesia vestalis isolate Lab reared_Adult6 cytochrome oxidase subunit I (COI) gene, partial cds; mitochondrial	Cotesia vestalis
MH473507.1	Cotesia vestalis isolate Lab reared_Adult7 cytochrome oxidase subunit I (COI) gene, partial cds; mitochondrial	Cotesia vestalis
MH473508.1	Cotesia vestalis isolate Lab reared_Adult8 cytochrome oxidase subunit I (COI) gene, partial cds; mitochondrial	Cotesia vestalis
MH473509.1	Cotesia vestalis isolate Lab reared_Adult9 cytochrome oxidase subunit I (COI) gene, partial cds; mitochondrial	Cotesia vestalis
KY832157.1	Cotesia vestalis voucher BIOUG04747-A11 cytochrome oxidase subunit 1 (COI) gene, partial cds; mitochondrial	Cotesia vestalis
KY837460.1	Cotesia vestalis voucher BIOUG15341-H09 cytochrome oxidase subunit 1 (COI) gene, partial cds; mitochondrial	Cotesia vestalis
KY840023.1	Cotesia vestalis voucher BIOUG17511-A06 cytochrome oxidase subunit 1 (COI) gene, partial cds; mitochondrial	Cotesia vestalis
KY841556.1	Cotesia vestalis voucher BIOUG17816-H09 cytochrome oxidase subunit 1 (COI) gene, partial cds; mitochondrial	Cotesia vestalis
JX833014.1	Cotesia xylina voucher 10PROBE-28661 cytochrome oxidase subunit 1 (COI) gene, partial cds; mitochondrial	Cotesia xylina
KR799805.1	Cotesia xylina voucher BIOUG01049-E03 cytochrome oxidase subunit 1 (COI) gene, partial cds; mitochondrial	Cotesia xylina
KR789731.1	Cotesia xylina voucher BIOUG01688-B12 cytochrome oxidase subunit 1 (COI) gene, partial cds; mitochondrial	Cotesia xylina
KR783624.1	Cotesia xylina voucher BIOUG01688-C03 cytochrome oxidase subunit 1 (COI) gene, partial cds; mitochondrial	Cotesia xylina
KR787677.1	Cotesia xylina voucher BIOUG02604-E03 cytochrome oxidase subunit 1 (COI) gene, partial cds; mitochondrial	Cotesia xylina
KR791212.1	Cotesia xylina voucher BIOUG03112-A06 cytochrome oxidase subunit 1 (COI) gene, partial cds; mitochondrial	Cotesia xylina
KR808439.1	Cotesia xylina voucher BIOUG03155-F04 cytochrome oxidase subunit 1 (COI) gene, partial cds; mitochondrial	Cotesia xylina
KR794775.1	Cotesia xylina voucher BIOUG03155-H08 cytochrome oxidase subunit 1 (COI) gene, partial cds; mitochondrial	Cotesia xylina
KR790955.1	Cotesia xylina voucher BIOUG03166-A09 cytochrome oxidase subunit 1 (COI) gene, partial cds; mitochondrial	Cotesia xylina
KR787890.1	Cotesia xylina voucher BIOUG03166-D03 cytochrome oxidase subunit 1 (COI) gene, partial cds; mitochondrial	Cotesia xylina
KR803197.1	Cotesia xylina voucher BIOUG03166-D04 cytochrome oxidase subunit 1 (COI) gene, partial cds; mitochondrial	Cotesia xylina
KR794369.1	Cotesia xylina voucher BIOUG03191-F08 cytochrome oxidase subunit 1 (COI) gene, partial cds; mitochondrial	Cotesia xylina
KR782729.1	Cotesia xylina voucher BIOUG03227-G02 cytochrome oxidase subunit 1 (COI) gene, partial cds; mitochondrial	Cotesia xylina
KR808573.1	Cotesia xylina voucher BIOUG03227-H03 cytochrome oxidase subunit 1 (COI) gene, partial cds; mitochondrial	Cotesia xylina
KR785147.1	Cotesia xylina voucher BIOUG03270-A07 cytochrome oxidase subunit 1 (COI) gene, partial cds; mitochondrial	Cotesia xylina
KR783026.1	Cotesia xylina voucher BIOUG03270-D07 cytochrome oxidase subunit 1 (COI) gene, partial cds; mitochondrial	Cotesia xylina
KR786680.1	Cotesia xylina voucher BIOUG03270-F05 cytochrome oxidase subunit 1 (COI) gene, partial cds; mitochondrial	Cotesia xylina
KR787790.1	Cotesia xylina voucher BIOUG03270-F06 cytochrome oxidase subunit 1 (COI) gene, partial cds; mitochondrial	Cotesia xylina
KR805961.1	Cotesia xylina voucher BIOUG03273-A12 cytochrome oxidase subunit 1 (COI) gene, partial cds; mitochondrial	Cotesia xylina
KR795396.1	Cotesia xylina voucher BIOUG03273-B03 cytochrome oxidase subunit 1 (COI) gene, partial cds; mitochondrial	Cotesia xylina
KR796543.1	Cotesia xylina voucher BIOUG03273-B05 cytochrome oxidase subunit 1 (COI) gene, partial cds; mitochondrial	Cotesia xylina
KR783562.1	Cotesia xylina voucher BIOUG03273-B07 cytochrome oxidase subunit 1 (COI) gene, partial cds; mitochondrial	Cotesia xylina
KR805107.1	Cotesia xylina voucher BIOUG03273-C11 cytochrome oxidase subunit 1 (COI) gene, partial cds; mitochondrial	Cotesia xylina
KR793289.1	Cotesia xylina voucher BIOUG03273-C12 cytochrome oxidase subunit 1 (COI) gene, partial cds; mitochondrial	Cotesia xylina
KR786482.1	Cotesia xylina voucher BIOUG03273-D07 cytochrome oxidase subunit 1 (COI) gene, partial cds; mitochondrial	Cotesia xylina
KR796711.1	Cotesia xylina voucher BIOUG03273-E04 cytochrome oxidase subunit 1 (COI) gene, partial cds; mitochondrial	Cotesia xylina
KR797114.1	Cotesia xylina voucher BIOUG03328-A06 cytochrome oxidase subunit 1 (COI) gene, partial cds; mitochondrial	Cotesia xylina
KR790107.1	Cotesia xylina voucher BIOUG03328-A11 cytochrome oxidase subunit 1 (COI) gene, partial cds; mitochondrial	Cotesia xylina
KR789483.1	Cotesia xylina voucher BIOUG03328-B04 cytochrome oxidase subunit 1 (COI) gene, partial cds; mitochondrial	Cotesia xylina
KR803965.1	Cotesia xylina voucher BIOUG03328-B05 cytochrome oxidase subunit 1 (COI) gene, partial cds; mitochondrial	Cotesia xylina
KR808520.1	Cotesia xylina voucher BIOUG03328-E05 cytochrome oxidase subunit 1 (COI) gene, partial cds; mitochondrial	Cotesia xylina
KR789290.1	Cotesia xylina voucher BIOUG03328-F07 cytochrome oxidase subunit 1 (COI) gene, partial cds; mitochondrial	Cotesia xylina
KR793522.1	Cotesia xylina voucher BIOUG03330-C11 cytochrome oxidase subunit 1 (COI) gene, partial cds; mitochondrial	Cotesia xylina
KR788981.1	Cotesia xylina voucher BIOUG03330-E02 cytochrome oxidase subunit 1 (COI) gene, partial cds; mitochondrial	Cotesia xylina
KR798304.1	Cotesia xylina voucher BIOUG03330-E03 cytochrome oxidase subunit 1 (COI) gene, partial cds; mitochondrial	Cotesia xylina
KR798798.1	Cotesia xylina voucher BIOUG03330-F03 cytochrome oxidase subunit 1 (COI) gene, partial cds; mitochondrial	Cotesia xylina
KR785377.1	Cotesia xylina voucher BIOUG03330-F05 cytochrome oxidase subunit 1 (COI) gene, partial cds; mitochondrial	Cotesia xylina
KR787344.1	Cotesia xylina voucher BIOUG03330-F11 cytochrome oxidase subunit 1 (COI) gene, partial cds; mitochondrial	Cotesia xylina
KR802773.1	Cotesia xylina voucher BIOUG03330-G07 cytochrome oxidase subunit 1 (COI) gene, partial cds; mitochondrial	Cotesia xylina
KR808751.1	Cotesia xylina voucher BIOUG03330-H09 cytochrome oxidase subunit 1 (COI) gene, partial cds; mitochondrial	Cotesia xylina
KR792408.1	Cotesia xylina voucher BIOUG03330-H11 cytochrome oxidase subunit 1 (COI) gene, partial cds; mitochondrial	Cotesia xylina
KR786331.1	Cotesia xylina voucher BIOUG03332-B02 cytochrome oxidase subunit 1 (COI) gene, partial cds; mitochondrial	Cotesia xylina
KR809041.1	Cotesia xylina voucher BIOUG03332-B03 cytochrome oxidase subunit 1 (COI) gene, partial cds; mitochondrial	Cotesia xylina
KR785669.1	Cotesia xylina voucher BIOUG03332-C11 cytochrome oxidase subunit 1 (COI) gene, partial cds; mitochondrial	Cotesia xylina
KR805891.1	Cotesia xylina voucher BIOUG03332-E07 cytochrome oxidase subunit 1 (COI) gene, partial cds; mitochondrial	Cotesia xylina
KR797717.1	Cotesia xylina voucher BIOUG03332-E09 cytochrome oxidase subunit 1 (COI) gene, partial cds; mitochondrial	Cotesia xylina
KR787055.1	Cotesia xylina voucher BIOUG03332-F08 cytochrome oxidase subunit 1 (COI) gene, partial cds; mitochondrial	Cotesia xylina
KR791304.1	Cotesia xylina voucher BIOUG03332-G03 cytochrome oxidase subunit 1 (COI) gene, partial cds; mitochondrial	Cotesia xylina
KR798634.1	Cotesia xylina voucher BIOUG03332-G04 cytochrome oxidase subunit 1 (COI) gene, partial cds; mitochondrial	Cotesia xylina
KR807217.1	Cotesia xylina voucher BIOUG03332-G11 cytochrome oxidase subunit 1 (COI) gene, partial cds; mitochondrial	Cotesia xylina
KR788621.1	Cotesia xylina voucher BIOUG03347-E11 cytochrome oxidase subunit 1 (COI) gene, partial cds; mitochondrial	Cotesia xylina
KR793480.1	Cotesia xylina voucher BIOUG03347-G04 cytochrome oxidase subunit 1 (COI) gene, partial cds; mitochondrial	Cotesia xylina
KR798684.1	Cotesia xylina voucher BIOUG03347-H11 cytochrome oxidase subunit 1 (COI) gene, partial cds; mitochondrial	Cotesia xylina
KR782459.1	Cotesia xylina voucher BIOUG03348-B03 cytochrome oxidase subunit 1 (COI) gene, partial cds; mitochondrial	Cotesia xylina
KR802806.1	Cotesia xylina voucher BIOUG03348-F04 cytochrome oxidase subunit 1 (COI) gene, partial cds; mitochondrial	Cotesia xylina
KR802575.1	Cotesia xylina voucher BIOUG03348-G07 cytochrome oxidase subunit 1 (COI) gene, partial cds; mitochondrial	Cotesia xylina
KR787774.1	Cotesia xylina voucher BIOUG03348-H04 cytochrome oxidase subunit 1 (COI) gene, partial cds; mitochondrial	Cotesia xylina
KR808962.1	Cotesia xylina voucher BIOUG03349-E06 cytochrome oxidase subunit 1 (COI) gene, partial cds; mitochondrial	Cotesia xylina
KR794815.1	Cotesia xylina voucher BIOUG03349-E09 cytochrome oxidase subunit 1 (COI) gene, partial cds; mitochondrial	Cotesia xylina
KR802454.1	Cotesia xylina voucher BIOUG03349-F09 cytochrome oxidase subunit 1 (COI) gene, partial cds; mitochondrial	Cotesia xylina
KR787676.1	Cotesia xylina voucher BIOUG03349-G03 cytochrome oxidase subunit 1 (COI) gene, partial cds; mitochondrial	Cotesia xylina
KR787798.1	Cotesia xylina voucher BIOUG03349-G09 cytochrome oxidase subunit 1 (COI) gene, partial cds; mitochondrial	Cotesia xylina
KR783786.1	Cotesia xylina voucher BIOUG03359-B03 cytochrome oxidase subunit 1 (COI) gene, partial cds; mitochondrial	Cotesia xylina
KR789223.1	Cotesia xylina voucher BIOUG03359-D11 cytochrome oxidase subunit 1 (COI) gene, partial cds; mitochondrial	Cotesia xylina
KR783736.1	Cotesia xylina voucher BIOUG03359-G06 cytochrome oxidase subunit 1 (COI) gene, partial cds; mitochondrial	Cotesia xylina
KR788412.1	Cotesia xylina voucher BIOUG03359-G08 cytochrome oxidase subunit 1 (COI) gene, partial cds; mitochondrial	Cotesia xylina
KR808679.1	Cotesia xylina voucher BIOUG03359-H02 cytochrome oxidase subunit 1 (COI) gene, partial cds; mitochondrial	Cotesia xylina
KR804659.1	Cotesia xylina voucher BIOUG03379-B03 cytochrome oxidase subunit 1 (COI) gene, partial cds; mitochondrial	Cotesia xylina
KR804719.1	Cotesia xylina voucher BIOUG03379-G04 cytochrome oxidase subunit 1 (COI) gene, partial cds; mitochondrial	Cotesia xylina
KR789789.1	Cotesia xylina voucher BIOUG03385-C02 cytochrome oxidase subunit 1 (COI) gene, partial cds; mitochondrial	Cotesia xylina
KR783045.1	Cotesia xylina voucher BIOUG03385-D11 cytochrome oxidase subunit 1 (COI) gene, partial cds; mitochondrial	Cotesia xylina
KR792920.1	Cotesia xylina voucher BIOUG03395-B04 cytochrome oxidase subunit 1 (COI) gene, partial cds; mitochondrial	Cotesia xylina
KR798781.1	Cotesia xylina voucher BIOUG03395-B10 cytochrome oxidase subunit 1 (COI) gene, partial cds; mitochondrial	Cotesia xylina
KR807150.1	Cotesia xylina voucher BIOUG03395-C09 cytochrome oxidase subunit 1 (COI) gene, partial cds; mitochondrial	Cotesia xylina
KR787887.1	Cotesia xylina voucher BIOUG03395-E03 cytochrome oxidase subunit 1 (COI) gene, partial cds; mitochondrial	Cotesia xylina
KR784220.1	Cotesia xylina voucher BIOUG03395-E05 cytochrome oxidase subunit 1 (COI) gene, partial cds; mitochondrial	Cotesia xylina
KR799315.1	Cotesia xylina voucher BIOUG03395-F04 cytochrome oxidase subunit 1 (COI) gene, partial cds; mitochondrial	Cotesia xylina
KR783307.1	Cotesia xylina voucher BIOUG03436-A08 cytochrome oxidase subunit 1 (COI) gene, partial cds; mitochondrial	Cotesia xylina
KR802073.1	Cotesia xylina voucher BIOUG03436-A10 cytochrome oxidase subunit 1 (COI) gene, partial cds; mitochondrial	Cotesia xylina
KR800692.1	Cotesia xylina voucher BIOUG03436-B05 cytochrome oxidase subunit 1 (COI) gene, partial cds; mitochondrial	Cotesia xylina
KR801732.1	Cotesia xylina voucher BIOUG03436-B07 cytochrome oxidase subunit 1 (COI) gene, partial cds; mitochondrial	Cotesia xylina
KR787996.1	Cotesia xylina voucher BIOUG03436-B10 cytochrome oxidase subunit 1 (COI) gene, partial cds; mitochondrial	Cotesia xylina
KR797636.1	Cotesia xylina voucher BIOUG03436-B11 cytochrome oxidase subunit 1 (COI) gene, partial cds; mitochondrial	Cotesia xylina
KR785026.1	Cotesia xylina voucher BIOUG03436-C09 cytochrome oxidase subunit 1 (COI) gene, partial cds; mitochondrial	Cotesia xylina
KR789617.1	Cotesia xylina voucher BIOUG03436-D01 cytochrome oxidase subunit 1 (COI) gene, partial cds; mitochondrial	Cotesia xylina
KR795760.1	Cotesia xylina voucher BIOUG03436-D10 cytochrome oxidase subunit 1 (COI) gene, partial cds; mitochondrial	Cotesia xylina
KR799740.1	Cotesia xylina voucher BIOUG03436-D12 cytochrome oxidase subunit 1 (COI) gene, partial cds; mitochondrial	Cotesia xylina
KR794416.1	Cotesia xylina voucher BIOUG03436-E04 cytochrome oxidase subunit 1 (COI) gene, partial cds; mitochondrial	Cotesia xylina
KR800173.1	Cotesia xylina voucher BIOUG03436-F11 cytochrome oxidase subunit 1 (COI) gene, partial cds; mitochondrial	Cotesia xylina
KR806973.1	Cotesia xylina voucher BIOUG03436-G04 cytochrome oxidase subunit 1 (COI) gene, partial cds; mitochondrial	Cotesia xylina
KR795696.1	Cotesia xylina voucher BIOUG03436-H08 cytochrome oxidase subunit 1 (COI) gene, partial cds; mitochondrial	Cotesia xylina
KR786430.1	Cotesia xylina voucher BIOUG03452-B12 cytochrome oxidase subunit 1 (COI) gene, partial cds; mitochondrial	Cotesia xylina
KR791224.1	Cotesia xylina voucher BIOUG03452-H07 cytochrome oxidase subunit 1 (COI) gene, partial cds; mitochondrial	Cotesia xylina
KR793734.1	Cotesia xylina voucher BIOUG03456-B05 cytochrome oxidase subunit 1 (COI) gene, partial cds; mitochondrial	Cotesia xylina
KR794049.1	Cotesia xylina voucher BIOUG03456-B07 cytochrome oxidase subunit 1 (COI) gene, partial cds; mitochondrial	Cotesia xylina
KR799559.1	Cotesia xylina voucher BIOUG03456-C05 cytochrome oxidase subunit 1 (COI) gene, partial cds; mitochondrial	Cotesia xylina
KR803967.1	Cotesia xylina voucher BIOUG03456-F05 cytochrome oxidase subunit 1 (COI) gene, partial cds; mitochondrial	Cotesia xylina
KR801752.1	Cotesia xylina voucher BIOUG03456-F12 cytochrome oxidase subunit 1 (COI) gene, partial cds; mitochondrial	Cotesia xylina
KR787989.1	Cotesia xylina voucher BIOUG03465-A02 cytochrome oxidase subunit 1 (COI) gene, partial cds; mitochondrial	Cotesia xylina
KR807114.1	Cotesia xylina voucher BIOUG03465-A03 cytochrome oxidase subunit 1 (COI) gene, partial cds; mitochondrial	Cotesia xylina
KR808072.1	Cotesia xylina voucher BIOUG03465-A04 cytochrome oxidase subunit 1 (COI) gene, partial cds; mitochondrial	Cotesia xylina
KR792084.1	Cotesia xylina voucher BIOUG03465-A08 cytochrome oxidase subunit 1 (COI) gene, partial cds; mitochondrial	Cotesia xylina
KR789351.1	Cotesia xylina voucher BIOUG03465-A10 cytochrome oxidase subunit 1 (COI) gene, partial cds; mitochondrial	Cotesia xylina
KR798706.1	Cotesia xylina voucher BIOUG03465-B08 cytochrome oxidase subunit 1 (COI) gene, partial cds; mitochondrial	Cotesia xylina
KR787793.1	Cotesia xylina voucher BIOUG03465-C07 cytochrome oxidase subunit 1 (COI) gene, partial cds; mitochondrial	Cotesia xylina
KR789171.1	Cotesia xylina voucher BIOUG03465-D12 cytochrome oxidase subunit 1 (COI) gene, partial cds; mitochondrial	Cotesia xylina
KR792152.1	Cotesia xylina voucher BIOUG03465-E02 cytochrome oxidase subunit 1 (COI) gene, partial cds; mitochondrial	Cotesia xylina
KR807572.1	Cotesia xylina voucher BIOUG03465-E10 cytochrome oxidase subunit 1 (COI) gene, partial cds; mitochondrial	Cotesia xylina
KR797788.1	Cotesia xylina voucher BIOUG03465-G05 cytochrome oxidase subunit 1 (COI) gene, partial cds; mitochondrial	Cotesia xylina
KR788443.1	Cotesia xylina voucher BIOUG03465-G07 cytochrome oxidase subunit 1 (COI) gene, partial cds; mitochondrial	Cotesia xylina
KR788718.1	Cotesia xylina voucher BIOUG03465-G08 cytochrome oxidase subunit 1 (COI) gene, partial cds; mitochondrial	Cotesia xylina
KR805516.1	Cotesia xylina voucher BIOUG03465-H03 cytochrome oxidase subunit 1 (COI) gene, partial cds; mitochondrial	Cotesia xylina
KR793790.1	Cotesia xylina voucher BIOUG03465-H04 cytochrome oxidase subunit 1 (COI) gene, partial cds; mitochondrial	Cotesia xylina
KR792232.1	Cotesia xylina voucher BIOUG03465-H05 cytochrome oxidase subunit 1 (COI) gene, partial cds; mitochondrial	Cotesia xylina
KR786278.1	Cotesia xylina voucher BIOUG03465-H11 cytochrome oxidase subunit 1 (COI) gene, partial cds; mitochondrial	Cotesia xylina
KR785761.1	Cotesia xylina voucher BIOUG03533-A03 cytochrome oxidase subunit 1 (COI) gene, partial cds; mitochondrial	Cotesia xylina
KR787993.1	Cotesia xylina voucher BIOUG03533-A04 cytochrome oxidase subunit 1 (COI) gene, partial cds; mitochondrial	Cotesia xylina
KR784492.1	Cotesia xylina voucher BIOUG03533-C04 cytochrome oxidase subunit 1 (COI) gene, partial cds; mitochondrial	Cotesia xylina
KR806660.1	Cotesia xylina voucher BIOUG03533-G10 cytochrome oxidase subunit 1 (COI) gene, partial cds; mitochondrial	Cotesia xylina
KR797424.1	Cotesia xylina voucher BIOUG03533-H01 cytochrome oxidase subunit 1 (COI) gene, partial cds; mitochondrial	Cotesia xylina
KR807542.1	Cotesia xylina voucher BIOUG03533-H03 cytochrome oxidase subunit 1 (COI) gene, partial cds; mitochondrial	Cotesia xylina
KR785297.1	Cotesia xylina voucher BIOUG03533-H05 cytochrome oxidase subunit 1 (COI) gene, partial cds; mitochondrial	Cotesia xylina
KR809152.1	Cotesia xylina voucher BIOUG03542-D07 cytochrome oxidase subunit 1 (COI) gene, partial cds; mitochondrial	Cotesia xylina
KR799592.1	Cotesia xylina voucher BIOUG03542-E02 cytochrome oxidase subunit 1 (COI) gene, partial cds; mitochondrial	Cotesia xylina
KR794698.1	Cotesia xylina voucher BIOUG03546-C05 cytochrome oxidase subunit 1 (COI) gene, partial cds; mitochondrial	Cotesia xylina
KR803043.1	Cotesia xylina voucher BIOUG03548-D03 cytochrome oxidase subunit 1 (COI) gene, partial cds; mitochondrial	Cotesia xylina
KR799553.1	Cotesia xylina voucher BIOUG03548-F06 cytochrome oxidase subunit 1 (COI) gene, partial cds; mitochondrial	Cotesia xylina
KR801847.1	Cotesia xylina voucher BIOUG03548-F08 cytochrome oxidase subunit 1 (COI) gene, partial cds; mitochondrial	Cotesia xylina
KR782636.1	Cotesia xylina voucher BIOUG03548-F10 cytochrome oxidase subunit 1 (COI) gene, partial cds; mitochondrial	Cotesia xylina
KR798834.1	Cotesia xylina voucher BIOUG03548-G01 cytochrome oxidase subunit 1 (COI) gene, partial cds; mitochondrial	Cotesia xylina
KR804485.1	Cotesia xylina voucher BIOUG03548-G07 cytochrome oxidase subunit 1 (COI) gene, partial cds; mitochondrial	Cotesia xylina
KR784306.1	Cotesia xylina voucher BIOUG03555-D07 cytochrome oxidase subunit 1 (COI) gene, partial cds; mitochondrial	Cotesia xylina
KR796856.1	Cotesia xylina voucher BIOUG03555-E07 cytochrome oxidase subunit 1 (COI) gene, partial cds; mitochondrial	Cotesia xylina
KR799743.1	Cotesia xylina voucher BIOUG03559-H09 cytochrome oxidase subunit 1 (COI) gene, partial cds; mitochondrial	Cotesia xylina
KR791609.1	Cotesia xylina voucher BIOUG03580-B11 cytochrome oxidase subunit 1 (COI) gene, partial cds; mitochondrial	Cotesia xylina
KR792930.1	Cotesia xylina voucher BIOUG03592-B02 cytochrome oxidase subunit 1 (COI) gene, partial cds; mitochondrial	Cotesia xylina
KR804303.1	Cotesia xylina voucher BIOUG03592-E12 cytochrome oxidase subunit 1 (COI) gene, partial cds; mitochondrial	Cotesia xylina
KR797577.1	Cotesia xylina voucher BIOUG03593-G02 cytochrome oxidase subunit 1 (COI) gene, partial cds; mitochondrial	Cotesia xylina
KR802653.1	Cotesia xylina voucher BIOUG03593-G03 cytochrome oxidase subunit 1 (COI) gene, partial cds; mitochondrial	Cotesia xylina
KR782435.1	Cotesia xylina voucher BIOUG03594-A03 cytochrome oxidase subunit 1 (COI) gene, partial cds; mitochondrial	Cotesia xylina
KR790320.1	Cotesia xylina voucher BIOUG03594-B05 cytochrome oxidase subunit 1 (COI) gene, partial cds; mitochondrial	Cotesia xylina
KR799237.1	Cotesia xylina voucher BIOUG03594-D02 cytochrome oxidase subunit 1 (COI) gene, partial cds; mitochondrial	Cotesia xylina
KR790842.1	Cotesia xylina voucher BIOUG03594-F05 cytochrome oxidase subunit 1 (COI) gene, partial cds; mitochondrial	Cotesia xylina
KR788543.1	Cotesia xylina voucher BIOUG03594-F10 cytochrome oxidase subunit 1 (COI) gene, partial cds; mitochondrial	Cotesia xylina
KR805100.1	Cotesia xylina voucher BIOUG03594-G12 cytochrome oxidase subunit 1 (COI) gene, partial cds; mitochondrial	Cotesia xylina
KR794547.1	Cotesia xylina voucher BIOUG03611-H07 cytochrome oxidase subunit 1 (COI) gene, partial cds; mitochondrial	Cotesia xylina
KR795128.1	Cotesia xylina voucher BIOUG03662-A07 cytochrome oxidase subunit 1 (COI) gene, partial cds; mitochondrial	Cotesia xylina
KR796769.1	Cotesia xylina voucher BIOUG03662-B06 cytochrome oxidase subunit 1 (COI) gene, partial cds; mitochondrial	Cotesia xylina
KR796890.1	Cotesia xylina voucher BIOUG03662-G05 cytochrome oxidase subunit 1 (COI) gene, partial cds; mitochondrial	Cotesia xylina
KR782982.1	Cotesia xylina voucher BIOUG03662-G08 cytochrome oxidase subunit 1 (COI) gene, partial cds; mitochondrial	Cotesia xylina
KR797777.1	Cotesia xylina voucher BIOUG03662-G11 cytochrome oxidase subunit 1 (COI) gene, partial cds; mitochondrial	Cotesia xylina
KR804196.1	Cotesia xylina voucher BIOUG03662-H07 cytochrome oxidase subunit 1 (COI) gene, partial cds; mitochondrial	Cotesia xylina
KR786400.1	Cotesia xylina voucher BIOUG03662-H08 cytochrome oxidase subunit 1 (COI) gene, partial cds; mitochondrial	Cotesia xylina
KR793188.1	Cotesia xylina voucher BIOUG03662-H11 cytochrome oxidase subunit 1 (COI) gene, partial cds; mitochondrial	Cotesia xylina
KR793994.1	Cotesia xylina voucher BIOUG03663-D04 cytochrome oxidase subunit 1 (COI) gene, partial cds; mitochondrial	Cotesia xylina
KR809265.1	Cotesia xylina voucher BIOUG03663-E03 cytochrome oxidase subunit 1 (COI) gene, partial cds; mitochondrial	Cotesia xylina
KR793265.1	Cotesia xylina voucher BIOUG03663-E05 cytochrome oxidase subunit 1 (COI) gene, partial cds; mitochondrial	Cotesia xylina
KR800976.1	Cotesia xylina voucher BIOUG03663-E07 cytochrome oxidase subunit 1 (COI) gene, partial cds; mitochondrial	Cotesia xylina
KR795001.1	Cotesia xylina voucher BIOUG03663-E08 cytochrome oxidase subunit 1 (COI) gene, partial cds; mitochondrial	Cotesia xylina
KR806209.1	Cotesia xylina voucher BIOUG03663-F01 cytochrome oxidase subunit 1 (COI) gene, partial cds; mitochondrial	Cotesia xylina
KR809297.1	Cotesia xylina voucher BIOUG03663-F04 cytochrome oxidase subunit 1 (COI) gene, partial cds; mitochondrial	Cotesia xylina
KR789665.1	Cotesia xylina voucher BIOUG03663-F07 cytochrome oxidase subunit 1 (COI) gene, partial cds; mitochondrial	Cotesia xylina
KR796065.1	Cotesia xylina voucher BIOUG03663-F12 cytochrome oxidase subunit 1 (COI) gene, partial cds; mitochondrial	Cotesia xylina
KR803556.1	Cotesia xylina voucher BIOUG03663-G01 cytochrome oxidase subunit 1 (COI) gene, partial cds; mitochondrial	Cotesia xylina
KR788883.1	Cotesia xylina voucher BIOUG03663-G07 cytochrome oxidase subunit 1 (COI) gene, partial cds; mitochondrial	Cotesia xylina
KR785935.1	Cotesia xylina voucher BIOUG03663-G09 cytochrome oxidase subunit 1 (COI) gene, partial cds; mitochondrial	Cotesia xylina
KR786446.1	Cotesia xylina voucher BIOUG03663-H04 cytochrome oxidase subunit 1 (COI) gene, partial cds; mitochondrial	Cotesia xylina
KR806709.1	Cotesia xylina voucher BIOUG03663-H07 cytochrome oxidase subunit 1 (COI) gene, partial cds; mitochondrial	Cotesia xylina
KR809328.1	Cotesia xylina voucher BIOUG03663-H08 cytochrome oxidase subunit 1 (COI) gene, partial cds; mitochondrial	Cotesia xylina
KR795995.1	Cotesia xylina voucher BIOUG03663-H11 cytochrome oxidase subunit 1 (COI) gene, partial cds; mitochondrial	Cotesia xylina
KR801472.1	Cotesia xylina voucher BIOUG03667-A11 cytochrome oxidase subunit 1 (COI) gene, partial cds; mitochondrial	Cotesia xylina
KR793599.1	Cotesia xylina voucher BIOUG03667-B09 cytochrome oxidase subunit 1 (COI) gene, partial cds; mitochondrial	Cotesia xylina
KR787215.1	Cotesia xylina voucher BIOUG03667-C06 cytochrome oxidase subunit 1 (COI) gene, partial cds; mitochondrial	Cotesia xylina
KR802997.1	Cotesia xylina voucher BIOUG03667-F02 cytochrome oxidase subunit 1 (COI) gene, partial cds; mitochondrial	Cotesia xylina
KR796107.1	Cotesia xylina voucher BIOUG03667-F08 cytochrome oxidase subunit 1 (COI) gene, partial cds; mitochondrial	Cotesia xylina
KR788378.1	Cotesia xylina voucher BIOUG03667-F11 cytochrome oxidase subunit 1 (COI) gene, partial cds; mitochondrial	Cotesia xylina
KR795069.1	Cotesia xylina voucher BIOUG03667-H02 cytochrome oxidase subunit 1 (COI) gene, partial cds; mitochondrial	Cotesia xylina
KR796971.1	Cotesia xylina voucher BIOUG03667-H11 cytochrome oxidase subunit 1 (COI) gene, partial cds; mitochondrial	Cotesia xylina
KR800045.1	Cotesia xylina voucher BIOUG03720-A02 cytochrome oxidase subunit 1 (COI) gene, partial cds; mitochondrial	Cotesia xylina
KR796540.1	Cotesia xylina voucher BIOUG03720-A04 cytochrome oxidase subunit 1 (COI) gene, partial cds; mitochondrial	Cotesia xylina
KR803534.1	Cotesia xylina voucher BIOUG03720-A05 cytochrome oxidase subunit 1 (COI) gene, partial cds; mitochondrial	Cotesia xylina
KR786374.1	Cotesia xylina voucher BIOUG03720-A09 cytochrome oxidase subunit 1 (COI) gene, partial cds; mitochondrial	Cotesia xylina
KR793780.1	Cotesia xylina voucher BIOUG03720-A12 cytochrome oxidase subunit 1 (COI) gene, partial cds; mitochondrial	Cotesia xylina
KR789628.1	Cotesia xylina voucher BIOUG03720-C02 cytochrome oxidase subunit 1 (COI) gene, partial cds; mitochondrial	Cotesia xylina
KR792794.1	Cotesia xylina voucher BIOUG03720-C04 cytochrome oxidase subunit 1 (COI) gene, partial cds; mitochondrial	Cotesia xylina
KR809287.1	Cotesia xylina voucher BIOUG03720-C05 cytochrome oxidase subunit 1 (COI) gene, partial cds; mitochondrial	Cotesia xylina
KR795915.1	Cotesia xylina voucher BIOUG03720-C12 cytochrome oxidase subunit 1 (COI) gene, partial cds; mitochondrial	Cotesia xylina
KR798992.1	Cotesia xylina voucher BIOUG03720-D02 cytochrome oxidase subunit 1 (COI) gene, partial cds; mitochondrial	Cotesia xylina
KR786905.1	Cotesia xylina voucher BIOUG03720-D06 cytochrome oxidase subunit 1 (COI) gene, partial cds; mitochondrial	Cotesia xylina
KR783064.1	Cotesia xylina voucher BIOUG03720-D07 cytochrome oxidase subunit 1 (COI) gene, partial cds; mitochondrial	Cotesia xylina
KR799816.1	Cotesia xylina voucher BIOUG03720-E04 cytochrome oxidase subunit 1 (COI) gene, partial cds; mitochondrial	Cotesia xylina
KR794969.1	Cotesia xylina voucher BIOUG03720-E06 cytochrome oxidase subunit 1 (COI) gene, partial cds; mitochondrial	Cotesia xylina
KR808615.1	Cotesia xylina voucher BIOUG03720-E10 cytochrome oxidase subunit 1 (COI) gene, partial cds; mitochondrial	Cotesia xylina
KR794781.1	Cotesia xylina voucher BIOUG03720-F10 cytochrome oxidase subunit 1 (COI) gene, partial cds; mitochondrial	Cotesia xylina
KR796052.1	Cotesia xylina voucher BIOUG03720-G12 cytochrome oxidase subunit 1 (COI) gene, partial cds; mitochondrial	Cotesia xylina
KR783418.1	Cotesia xylina voucher BIOUG03720-H08 cytochrome oxidase subunit 1 (COI) gene, partial cds; mitochondrial	Cotesia xylina
KR796195.1	Cotesia xylina voucher BIOUG03755-B03 cytochrome oxidase subunit 1 (COI) gene, partial cds; mitochondrial	Cotesia xylina
KR802776.1	Cotesia xylina voucher BIOUG03757-B11 cytochrome oxidase subunit 1 (COI) gene, partial cds; mitochondrial	Cotesia xylina
KR805688.1	Cotesia xylina voucher BIOUG03757-E07 cytochrome oxidase subunit 1 (COI) gene, partial cds; mitochondrial	Cotesia xylina
KR807675.1	Cotesia xylina voucher BIOUG03757-H05 cytochrome oxidase subunit 1 (COI) gene, partial cds; mitochondrial	Cotesia xylina
KR788889.1	Cotesia xylina voucher BIOUG03771-C04 cytochrome oxidase subunit 1 (COI) gene, partial cds; mitochondrial	Cotesia xylina
KR795159.1	Cotesia xylina voucher BIOUG03844-C05 cytochrome oxidase subunit 1 (COI) gene, partial cds; mitochondrial	Cotesia xylina
KR803060.1	Cotesia xylina voucher BIOUG03882-A10 cytochrome oxidase subunit 1 (COI) gene, partial cds; mitochondrial	Cotesia xylina
KR804798.1	Cotesia xylina voucher BIOUG03885-G11 cytochrome oxidase subunit 1 (COI) gene, partial cds; mitochondrial	Cotesia xylina
KR784842.1	Cotesia xylina voucher BIOUG03914-A04 cytochrome oxidase subunit 1 (COI) gene, partial cds; mitochondrial	Cotesia xylina
KR806778.1	Cotesia xylina voucher BIOUG03914-G12 cytochrome oxidase subunit 1 (COI) gene, partial cds; mitochondrial	Cotesia xylina
KR805618.1	Cotesia xylina voucher BIOUG03917-A03 cytochrome oxidase subunit 1 (COI) gene, partial cds; mitochondrial	Cotesia xylina
KR802163.1	Cotesia xylina voucher BIOUG03917-E06 cytochrome oxidase subunit 1 (COI) gene, partial cds; mitochondrial	Cotesia xylina
KR808998.1	Cotesia xylina voucher BIOUG03917-F10 cytochrome oxidase subunit 1 (COI) gene, partial cds; mitochondrial	Cotesia xylina
KR785953.1	Cotesia xylina voucher BIOUG03917-F11 cytochrome oxidase subunit 1 (COI) gene, partial cds; mitochondrial	Cotesia xylina
KR796076.1	Cotesia xylina voucher BIOUG03917-F12 cytochrome oxidase subunit 1 (COI) gene, partial cds; mitochondrial	Cotesia xylina
KR803944.1	Cotesia xylina voucher BIOUG03917-G04 cytochrome oxidase subunit 1 (COI) gene, partial cds; mitochondrial	Cotesia xylina
KR786106.1	Cotesia xylina voucher BIOUG03917-G08 cytochrome oxidase subunit 1 (COI) gene, partial cds; mitochondrial	Cotesia xylina
KR797926.1	Cotesia xylina voucher BIOUG03919-C04 cytochrome oxidase subunit 1 (COI) gene, partial cds; mitochondrial	Cotesia xylina
KR789387.1	Cotesia xylina voucher BIOUG03919-D07 cytochrome oxidase subunit 1 (COI) gene, partial cds; mitochondrial	Cotesia xylina
KR793735.1	Cotesia xylina voucher BIOUG03919-G05 cytochrome oxidase subunit 1 (COI) gene, partial cds; mitochondrial	Cotesia xylina
KR786640.1	Cotesia xylina voucher BIOUG03946-A08 cytochrome oxidase subunit 1 (COI) gene, partial cds; mitochondrial	Cotesia xylina
KR803580.1	Cotesia xylina voucher BIOUG03946-D03 cytochrome oxidase subunit 1 (COI) gene, partial cds; mitochondrial	Cotesia xylina
KR803552.1	Cotesia xylina voucher BIOUG03946-G04 cytochrome oxidase subunit 1 (COI) gene, partial cds; mitochondrial	Cotesia xylina
KR797067.1	Cotesia xylina voucher BIOUG03946-G09 cytochrome oxidase subunit 1 (COI) gene, partial cds; mitochondrial	Cotesia xylina
KR782865.1	Cotesia xylina voucher BIOUG03946-H05 cytochrome oxidase subunit 1 (COI) gene, partial cds; mitochondrial	Cotesia xylina
KR801871.1	Cotesia xylina voucher BIOUG03949-B08 cytochrome oxidase subunit 1 (COI) gene, partial cds; mitochondrial	Cotesia xylina
KR784444.1	Cotesia xylina voucher BIOUG03949-B11 cytochrome oxidase subunit 1 (COI) gene, partial cds; mitochondrial	Cotesia xylina
KR787327.1	Cotesia xylina voucher BIOUG03949-E08 cytochrome oxidase subunit 1 (COI) gene, partial cds; mitochondrial	Cotesia xylina
KR791440.1	Cotesia xylina voucher BIOUG03949-E09 cytochrome oxidase subunit 1 (COI) gene, partial cds; mitochondrial	Cotesia xylina
KR804355.1	Cotesia xylina voucher BIOUG03949-G08 cytochrome oxidase subunit 1 (COI) gene, partial cds; mitochondrial	Cotesia xylina
KR807722.1	Cotesia xylina voucher BIOUG03951-A02 cytochrome oxidase subunit 1 (COI) gene, partial cds; mitochondrial	Cotesia xylina
KR804300.1	Cotesia xylina voucher BIOUG03951-B06 cytochrome oxidase subunit 1 (COI) gene, partial cds; mitochondrial	Cotesia xylina
KR788421.1	Cotesia xylina voucher BIOUG03951-G05 cytochrome oxidase subunit 1 (COI) gene, partial cds; mitochondrial	Cotesia xylina
KR805084.1	Cotesia xylina voucher BIOUG03951-H08 cytochrome oxidase subunit 1 (COI) gene, partial cds; mitochondrial	Cotesia xylina
KR809203.1	Cotesia xylina voucher BIOUG03969-G10 cytochrome oxidase subunit 1 (COI) gene, partial cds; mitochondrial	Cotesia xylina
KR808223.1	Cotesia xylina voucher BIOUG04009-D07 cytochrome oxidase subunit 1 (COI) gene, partial cds; mitochondrial	Cotesia xylina
KR786587.1	Cotesia xylina voucher BIOUG04009-F04 cytochrome oxidase subunit 1 (COI) gene, partial cds; mitochondrial	Cotesia xylina
KR796701.1	Cotesia xylina voucher BIOUG04009-G12 cytochrome oxidase subunit 1 (COI) gene, partial cds; mitochondrial	Cotesia xylina
KR789524.1	Cotesia xylina voucher BIOUG04009-H08 cytochrome oxidase subunit 1 (COI) gene, partial cds; mitochondrial	Cotesia xylina
KR808195.1	Cotesia xylina voucher BIOUG04011-A04 cytochrome oxidase subunit 1 (COI) gene, partial cds; mitochondrial	Cotesia xylina
KR804057.1	Cotesia xylina voucher BIOUG04011-F02 cytochrome oxidase subunit 1 (COI) gene, partial cds; mitochondrial	Cotesia xylina
KR808312.1	Cotesia xylina voucher BIOUG04011-G02 cytochrome oxidase subunit 1 (COI) gene, partial cds; mitochondrial	Cotesia xylina
KR788695.1	Cotesia xylina voucher BIOUG04014-B04 cytochrome oxidase subunit 1 (COI) gene, partial cds; mitochondrial	Cotesia xylina
KR797389.1	Cotesia xylina voucher BIOUG04014-D09 cytochrome oxidase subunit 1 (COI) gene, partial cds; mitochondrial	Cotesia xylina
KR795599.1	Cotesia xylina voucher BIOUG04014-E11 cytochrome oxidase subunit 1 (COI) gene, partial cds; mitochondrial	Cotesia xylina
KR794704.1	Cotesia xylina voucher BIOUG04031-B07 cytochrome oxidase subunit 1 (COI) gene, partial cds; mitochondrial	Cotesia xylina
KR807156.1	Cotesia xylina voucher BIOUG04047-A01 cytochrome oxidase subunit 1 (COI) gene, partial cds; mitochondrial	Cotesia xylina
KR792659.1	Cotesia xylina voucher BIOUG04047-A04 cytochrome oxidase subunit 1 (COI) gene, partial cds; mitochondrial	Cotesia xylina
KR805816.1	Cotesia xylina voucher BIOUG04047-F08 cytochrome oxidase subunit 1 (COI) gene, partial cds; mitochondrial	Cotesia xylina
KR796054.1	Cotesia xylina voucher BIOUG04050-A01 cytochrome oxidase subunit 1 (COI) gene, partial cds; mitochondrial	Cotesia xylina
KR808761.1	Cotesia xylina voucher BIOUG04052-A07 cytochrome oxidase subunit 1 (COI) gene, partial cds; mitochondrial	Cotesia xylina
KR805170.1	Cotesia xylina voucher BIOUG04052-B03 cytochrome oxidase subunit 1 (COI) gene, partial cds; mitochondrial	Cotesia xylina
KR802311.1	Cotesia xylina voucher BIOUG04052-F02 cytochrome oxidase subunit 1 (COI) gene, partial cds; mitochondrial	Cotesia xylina
KR805616.1	Cotesia xylina voucher BIOUG04092-B10 cytochrome oxidase subunit 1 (COI) gene, partial cds; mitochondrial	Cotesia xylina
KR801970.1	Cotesia xylina voucher BIOUG04164-E05 cytochrome oxidase subunit 1 (COI) gene, partial cds; mitochondrial	Cotesia xylina
KR786649.1	Cotesia xylina voucher BIOUG04184-D05 cytochrome oxidase subunit 1 (COI) gene, partial cds; mitochondrial	Cotesia xylina
KR799035.1	Cotesia xylina voucher BIOUG04184-D06 cytochrome oxidase subunit 1 (COI) gene, partial cds; mitochondrial	Cotesia xylina
KR799759.1	Cotesia xylina voucher BIOUG04285-A10 cytochrome oxidase subunit 1 (COI) gene, partial cds; mitochondrial	Cotesia xylina
KR792965.1	Cotesia xylina voucher BIOUG04285-A12 cytochrome oxidase subunit 1 (COI) gene, partial cds; mitochondrial	Cotesia xylina
KR788129.1	Cotesia xylina voucher BIOUG04285-E01 cytochrome oxidase subunit 1 (COI) gene, partial cds; mitochondrial	Cotesia xylina
KR793314.1	Cotesia xylina voucher BIOUG04286-D01 cytochrome oxidase subunit 1 (COI) gene, partial cds; mitochondrial	Cotesia xylina
KR788627.1	Cotesia xylina voucher BIOUG04302-A04 cytochrome oxidase subunit 1 (COI) gene, partial cds; mitochondrial	Cotesia xylina
KR790918.1	Cotesia xylina voucher BIOUG04317-B07 cytochrome oxidase subunit 1 (COI) gene, partial cds; mitochondrial	Cotesia xylina
KR788381.1	Cotesia xylina voucher BIOUG04317-D09 cytochrome oxidase subunit 1 (COI) gene, partial cds; mitochondrial	Cotesia xylina
KR794162.1	Cotesia xylina voucher BIOUG04317-F10 cytochrome oxidase subunit 1 (COI) gene, partial cds; mitochondrial	Cotesia xylina
KR797241.1	Cotesia xylina voucher BIOUG04324-C07 cytochrome oxidase subunit 1 (COI) gene, partial cds; mitochondrial	Cotesia xylina
KR794603.1	Cotesia xylina voucher BIOUG04529-F12 cytochrome oxidase subunit 1 (COI) gene, partial cds; mitochondrial	Cotesia xylina
KR808461.1	Cotesia xylina voucher BIOUG04533-F09 cytochrome oxidase subunit 1 (COI) gene, partial cds; mitochondrial	Cotesia xylina
KR884642.1	Cotesia xylina voucher BIOUG04654-C12 cytochrome oxidase subunit 1 (COI) gene, partial cds; mitochondrial	Cotesia xylina
KR884289.1	Cotesia xylina voucher BIOUG04654-D08 cytochrome oxidase subunit 1 (COI) gene, partial cds; mitochondrial	Cotesia xylina
KR896586.1	Cotesia xylina voucher BIOUG04654-H04 cytochrome oxidase subunit 1 (COI) gene, partial cds; mitochondrial	Cotesia xylina
KR789145.1	Cotesia xylina voucher BIOUG04737-B04 cytochrome oxidase subunit 1 (COI) gene, partial cds; mitochondrial	Cotesia xylina
KR890030.1	Cotesia xylina voucher BIOUG04925-A03 cytochrome oxidase subunit 1 (COI) gene, partial cds; mitochondrial	Cotesia xylina
KR874357.1	Cotesia xylina voucher BIOUG04953-H11 cytochrome oxidase subunit 1 (COI) gene, partial cds; mitochondrial	Cotesia xylina
KR888317.1	Cotesia xylina voucher BIOUG05178-A10 cytochrome oxidase subunit 1 (COI) gene, partial cds; mitochondrial	Cotesia xylina
KR895134.1	Cotesia xylina voucher BIOUG05178-B11 cytochrome oxidase subunit 1 (COI) gene, partial cds; mitochondrial	Cotesia xylina
KR890336.1	Cotesia xylina voucher BIOUG05178-E03 cytochrome oxidase subunit 1 (COI) gene, partial cds; mitochondrial	Cotesia xylina
KR891677.1	Cotesia xylina voucher BIOUG05178-E07 cytochrome oxidase subunit 1 (COI) gene, partial cds; mitochondrial	Cotesia xylina
KR892656.1	Cotesia xylina voucher BIOUG05178-E08 cytochrome oxidase subunit 1 (COI) gene, partial cds; mitochondrial	Cotesia xylina
KR900694.1	Cotesia xylina voucher BIOUG05178-E09 cytochrome oxidase subunit 1 (COI) gene, partial cds; mitochondrial	Cotesia xylina
KR883199.1	Cotesia xylina voucher BIOUG05178-F03 cytochrome oxidase subunit 1 (COI) gene, partial cds; mitochondrial	Cotesia xylina
KR898132.1	Cotesia xylina voucher BIOUG05178-F06 cytochrome oxidase subunit 1 (COI) gene, partial cds; mitochondrial	Cotesia xylina
KR881206.1	Cotesia xylina voucher BIOUG05178-F08 cytochrome oxidase subunit 1 (COI) gene, partial cds; mitochondrial	Cotesia xylina
KR876276.1	Cotesia xylina voucher BIOUG05178-F10 cytochrome oxidase subunit 1 (COI) gene, partial cds; mitochondrial	Cotesia xylina
KR887920.1	Cotesia xylina voucher BIOUG05178-F11 cytochrome oxidase subunit 1 (COI) gene, partial cds; mitochondrial	Cotesia xylina
KR892799.1	Cotesia xylina voucher BIOUG05178-H03 cytochrome oxidase subunit 1 (COI) gene, partial cds; mitochondrial	Cotesia xylina
KR886448.1	Cotesia xylina voucher BIOUG05856-E07 cytochrome oxidase subunit 1 (COI) gene, partial cds; mitochondrial	Cotesia xylina
KR895714.1	Cotesia xylina voucher BIOUG05939-A07 cytochrome oxidase subunit 1 (COI) gene, partial cds; mitochondrial	Cotesia xylina
KR899159.1	Cotesia xylina voucher BIOUG05939-A08 cytochrome oxidase subunit 1 (COI) gene, partial cds; mitochondrial	Cotesia xylina
KR873623.1	Cotesia xylina voucher BIOUG05939-A12 cytochrome oxidase subunit 1 (COI) gene, partial cds; mitochondrial	Cotesia xylina
KR874705.1	Cotesia xylina voucher BIOUG05939-B07 cytochrome oxidase subunit 1 (COI) gene, partial cds; mitochondrial	Cotesia xylina
KR890406.1	Cotesia xylina voucher BIOUG05939-B11 cytochrome oxidase subunit 1 (COI) gene, partial cds; mitochondrial	Cotesia xylina
KR888119.1	Cotesia xylina voucher BIOUG05939-C08 cytochrome oxidase subunit 1 (COI) gene, partial cds; mitochondrial	Cotesia xylina
KR898829.1	Cotesia xylina voucher BIOUG05939-D03 cytochrome oxidase subunit 1 (COI) gene, partial cds; mitochondrial	Cotesia xylina
KR892615.1	Cotesia xylina voucher BIOUG05939-D04 cytochrome oxidase subunit 1 (COI) gene, partial cds; mitochondrial	Cotesia xylina
KR889232.1	Cotesia xylina voucher BIOUG05939-D10 cytochrome oxidase subunit 1 (COI) gene, partial cds; mitochondrial	Cotesia xylina
KR874373.1	Cotesia xylina voucher BIOUG05939-E08 cytochrome oxidase subunit 1 (COI) gene, partial cds; mitochondrial	Cotesia xylina
KR885480.1	Cotesia xylina voucher BIOUG05939-F04 cytochrome oxidase subunit 1 (COI) gene, partial cds; mitochondrial	Cotesia xylina
KR885633.1	Cotesia xylina voucher BIOUG05939-G04 cytochrome oxidase subunit 1 (COI) gene, partial cds; mitochondrial	Cotesia xylina
KR894948.1	Cotesia xylina voucher BIOUG05939-G05 cytochrome oxidase subunit 1 (COI) gene, partial cds; mitochondrial	Cotesia xylina
KR876404.1	Cotesia xylina voucher BIOUG05939-H03 cytochrome oxidase subunit 1 (COI) gene, partial cds; mitochondrial	Cotesia xylina
KR885124.1	Cotesia xylina voucher BIOUG05939-H09 cytochrome oxidase subunit 1 (COI) gene, partial cds; mitochondrial	Cotesia xylina
KR901752.1	Cotesia xylina voucher BIOUG05940-A04 cytochrome oxidase subunit 1 (COI) gene, partial cds; mitochondrial	Cotesia xylina
KR880202.1	Cotesia xylina voucher BIOUG05940-A06 cytochrome oxidase subunit 1 (COI) gene, partial cds; mitochondrial	Cotesia xylina
KR879385.1	Cotesia xylina voucher BIOUG05940-A08 cytochrome oxidase subunit 1 (COI) gene, partial cds; mitochondrial	Cotesia xylina
KR898300.1	Cotesia xylina voucher BIOUG05940-A09 cytochrome oxidase subunit 1 (COI) gene, partial cds; mitochondrial	Cotesia xylina
KR890560.1	Cotesia xylina voucher BIOUG05940-B01 cytochrome oxidase subunit 1 (COI) gene, partial cds; mitochondrial	Cotesia xylina
KR887649.1	Cotesia xylina voucher BIOUG05940-B02 cytochrome oxidase subunit 1 (COI) gene, partial cds; mitochondrial	Cotesia xylina
KR881052.1	Cotesia xylina voucher BIOUG05940-C03 cytochrome oxidase subunit 1 (COI) gene, partial cds; mitochondrial	Cotesia xylina
KR888879.1	Cotesia xylina voucher BIOUG05940-C04 cytochrome oxidase subunit 1 (COI) gene, partial cds; mitochondrial	Cotesia xylina
KR894804.1	Cotesia xylina voucher BIOUG05940-C11 cytochrome oxidase subunit 1 (COI) gene, partial cds; mitochondrial	Cotesia xylina
KR885981.1	Cotesia xylina voucher BIOUG05940-D01 cytochrome oxidase subunit 1 (COI) gene, partial cds; mitochondrial	Cotesia xylina
KR885878.1	Cotesia xylina voucher BIOUG05940-D02 cytochrome oxidase subunit 1 (COI) gene, partial cds; mitochondrial	Cotesia xylina
KR895633.1	Cotesia xylina voucher BIOUG05940-D09 cytochrome oxidase subunit 1 (COI) gene, partial cds; mitochondrial	Cotesia xylina
KR890296.1	Cotesia xylina voucher BIOUG05940-E02 cytochrome oxidase subunit 1 (COI) gene, partial cds; mitochondrial	Cotesia xylina
KR895960.1	Cotesia xylina voucher BIOUG05940-E05 cytochrome oxidase subunit 1 (COI) gene, partial cds; mitochondrial	Cotesia xylina
KR897713.1	Cotesia xylina voucher BIOUG05940-F04 cytochrome oxidase subunit 1 (COI) gene, partial cds; mitochondrial	Cotesia xylina
KR896973.1	Cotesia xylina voucher BIOUG05941-B12 cytochrome oxidase subunit 1 (COI) gene, partial cds; mitochondrial	Cotesia xylina
KR877804.1	Cotesia xylina voucher BIOUG05941-C04 cytochrome oxidase subunit 1 (COI) gene, partial cds; mitochondrial	Cotesia xylina
KR892356.1	Cotesia xylina voucher BIOUG05941-C12 cytochrome oxidase subunit 1 (COI) gene, partial cds; mitochondrial	Cotesia xylina
KR889013.1	Cotesia xylina voucher BIOUG05941-D02 cytochrome oxidase subunit 1 (COI) gene, partial cds; mitochondrial	Cotesia xylina
KR874148.1	Cotesia xylina voucher BIOUG05941-D09 cytochrome oxidase subunit 1 (COI) gene, partial cds; mitochondrial	Cotesia xylina
KR883257.1	Cotesia xylina voucher BIOUG05941-F04 cytochrome oxidase subunit 1 (COI) gene, partial cds; mitochondrial	Cotesia xylina
KR899011.1	Cotesia xylina voucher BIOUG05941-F12 cytochrome oxidase subunit 1 (COI) gene, partial cds; mitochondrial	Cotesia xylina
KR894356.1	Cotesia xylina voucher BIOUG05962-A08 cytochrome oxidase subunit 1 (COI) gene, partial cds; mitochondrial	Cotesia xylina
KR878427.1	Cotesia xylina voucher BIOUG05962-D03 cytochrome oxidase subunit 1 (COI) gene, partial cds; mitochondrial	Cotesia xylina
KR880554.1	Cotesia xylina voucher BIOUG05962-D06 cytochrome oxidase subunit 1 (COI) gene, partial cds; mitochondrial	Cotesia xylina
KR791269.1	Cotesia xylina voucher BIOUG06815-B05 cytochrome oxidase subunit 1 (COI) gene, partial cds; mitochondrial	Cotesia xylina
KR804867.1	Cotesia xylina voucher BIOUG06815-B12 cytochrome oxidase subunit 1 (COI) gene, partial cds; mitochondrial	Cotesia xylina
KR792181.1	Cotesia xylina voucher BIOUG06815-C01 cytochrome oxidase subunit 1 (COI) gene, partial cds; mitochondrial	Cotesia xylina
KR880606.1	Cotesia xylina voucher BIOUG06917-C10 cytochrome oxidase subunit 1 (COI) gene, partial cds; mitochondrial	Cotesia xylina
HQ552631.1	Cotesia xylina voucher BIOUG	Cotesia xylina
JN292236.1	Cotesia xylina voucher BIOUG	Cotesia xylina
JN292478.1	Cotesia xylina voucher BIOUG	Cotesia xylina
JN293530.1	Cotesia xylina voucher BIOUG	Cotesia xylina
HM435403.1	Cotesia xylina voucher CAM0823 cytochrome oxidase subunit 1 (COI) gene, partial cds; mitochondrial	Cotesia xylina
HM397381.1	Cotesia xylina voucher CNCH3214 cytochrome oxidase subunit 1 (COI) gene, partial cds; mitochondrial	Cotesia xylina
JN282133.1	Cotesia xylina voucher GOU 0548 cytochrome oxidase subunit 1 (COI) gene, partial cds; mitochondrial	Cotesia xylina
FJ413888.1	Cotesia yakutatensis voucher 06-PROBE-3476 cytochrome oxidase subunit 1 (COI) gene, partial cds; mitochondrial	Cotesia yakutatensis
HM397362.1	Cotesia yakutatensis voucher CNCH3195 cytochrome oxidase subunit 1 (COI) gene, partial cds; mitochondrial	Cotesia yakutatensis
GU141137.1	Cotesia yakutatensis voucher HYM00000653.2 cytochrome oxidase subunit 1 (COI) gene, partial cds; mitochondrial	Cotesia yakutatensis
GU141139.1	Cotesia yakutatensis voucher HYM00000658.2 cytochrome oxidase subunit 1 (COI) gene, partial cds; mitochondrial	Cotesia yakutatensis
KR794535.1	Microgaster deductor voucher BIOUG01016-H09 cytochrome oxidase subunit 1 (COI) gene, partial cds; mitochondrial	Microgaster deductor
JN282118.1	Microgaster deductor voucher GOU 0531 cytochrome oxidase subunit 1 (COI) gene, partial cds; mitochondrial	Microgaster deductor
JN282061.1	Microgaster nobilis voucher WAM 0475 cytochrome oxidase subunit 1 (COI) gene, partial cds; mitochondrial	Microgaster nobilis
JN282062.1	Microgaster nobilis voucher WAM 0476 cytochrome oxidase subunit 1 (COI) gene, partial cds; mitochondrial	Microgaster nobilis
JN282063.1	Microgaster nobilis voucher WAM 0477 cytochrome oxidase subunit 1 (COI) gene, partial cds; mitochondrial	Microgaster nobilis
JN282043.1	Microgaster subcompletus voucher WAM 0452 cytochrome oxidase subunit 1 (COI) gene, partial cds; mitochondrial	Microgaster subcompletus
JN282044.1	Microgaster subcompletus voucher WAM 0453 cytochrome oxidase subunit 1 (COI) gene, partial cds; mitochondrial	Microgaster subcompletus
JN282045.1	Microgaster subcompletus voucher WAM 0454 cytochrome oxidase subunit 1 (COI) gene, partial cds; mitochondrial	Microgaster subcompletus
JN282046.1	Microgaster subcompletus voucher WAM 0455 cytochrome oxidase subunit 1 (COI) gene, partial cds; mitochondrial	Microgaster subcompletus
JN282047.1	Microgaster subcompletus voucher WAM 0456 cytochrome oxidase subunit 1 (COI) gene, partial cds; mitochondrial	Microgaster subcompletus
JN282048.1	Microgaster subcompletus voucher WAM 0457 cytochrome oxidase subunit 1 (COI) gene, partial cds; mitochondrial	Microgaster subcompletus
