# Supplementary material for: Wolbachia strain diversity in a complex group of sympatric cryptic parasitoid wasp species
Source: BMC Microbiol. 2024 Sep 2;24:319. doi: 10.1186/s12866-024-03470-7 (PMC11368008; doi:10.1186/s12866-024-03470-7)
Supplement: Supplementary file 9 — Supplementary Material 9 [file 12866_2024_3470_MOESM9_ESM.xlsx]

## Sheet: Kraken2_results
Table S6 – Summary of the SRA samples with hits to Wolbachia based on Kraken2: the sample ID, species name, BioSample identifier, and the number of Wolbachia reads. Rows in green highlight the specimens with at least 1000 reads classified as Wolbachia.
Sample_ID	Species	BioSample	Wolbachia reads
SRR13990441	C. glomerata	SAMN18340715	675406
SRR13990442	C. glomerata	SAMN18340714	98919
ERR3829580	C. sesamiae	SAMEA6491744	28175
ERR4558462	C. glomerata	SAMEA7283786	21441
ERR4558463	C. glomerata	SAMEA7283786	19663
ERR4558473	C. vestalis (= C. plutellae)	SAMEA7283788	8208
SRR2029645	C. vestalis (= C. plutellae)	SAMN03699683	7749
ERR4558471	C. vestalis (= C. plutellae)	SAMEA7283788	6796
ERR4558460	C. glomerata	SAMEA7283786	5134
ERR3829582	C. flavipes	SAMEA6491746	4692
ERR3829581	C. congregata	SAMEA6491745	4399
ERR4558467	C. rubecula	SAMEA7283787	3099
ERR4558461	C. glomerata	SAMEA7283786	2630
SRR6356304	C. vestalis (= C. plutellae)	SAMN04378091	1257
SRR6356306	C. vestalis (= C. plutellae)	SAMN04378091	994
SRR6356305	C. vestalis (= C. plutellae)	SAMN04378091	689
ERR4558466	C. rubecula	SAMEA7283787	524
SRR6356303	C. vestalis (= C. plutellae)	SAMN04378091	486
ERR4558472	C. vestalis (= C. plutellae)	SAMEA7283788	466
ERR4558470	C. vestalis (= C. plutellae)	SAMEA7283788	381
ERR4558469	C. vestalis (= C. plutellae)	SAMEA7283788	322
ERR4558468	C. vestalis (= C. plutellae)	SAMEA7283788	299
ERR4558465	C. rubecula	SAMEA7283787	154
ERR4558464	C. rubecula	SAMEA7283787	90
SRR6356302	C. vestalis (= C. plutellae)	SAMN04378091	6
SRR6356301	C. vestalis (= C. plutellae)	SAMN04378091	4
