# Supplementary material for: Wolbachia strain diversity in a complex group of sympatric cryptic parasitoid wasp species
Source: BMC Microbiol. 2024 Sep 2;24:319. doi: 10.1186/s12866-024-03470-7 (PMC11368008; doi:10.1186/s12866-024-03470-7)
Supplement: Supplementary file 10 — Supplementary Material 10 [file 12866_2024_3470_MOESM10_ESM.xlsx]

## Sheet: BUSCO_rickettsiales_odb10
Table S7 – Genome assembly completeness according to BUSCO.
Sample_ID	Species	BioSample	Complete BUSCOs (C)	Complete and single-copy BUSCOs (S)	Complete and duplicated BUSCOs (D)	Fragmented BUSCOs (F)	Missing BUSCOs (M)	Total BUSCO groups
ERR4558462	C. glomerata	SAMEA7283786	1.6	1.6	0	1.4	97	364
ERR4558463	C. glomerata	SAMEA7283786	0	0	0	0	100	364
SAMEA7283786*	C. glomerata	SAMEA7283786	41.8	41.8	0	12.6	45.6	364
SRR13990441	C. glomerata	SAMN18340715	86.8	86.8	0	4.4	8.8	364
SRR13990442	C. glomerata	SAMN18340714	87.7	87.4	0.3	6.9	5.4	364
ERR3829580	C. sesamiae	SAMEA6491744	2.2	2.2	0	2.2	95.6	364
ERR4558471	C. vestalis (= C. plutellae)	SAMEA7283788	0	0	0	0.3	99.7	364
ERR4558473	C. vestalis (= C. plutellae)	SAMEA7283788	0	0	0	0.3	99.7	364
SAMEA7283788*	C. vestalis (= C. plutellae)	SAMEA7283788	5.8	5.8	0	2.5	91.7	364
*Reads belonging to same BioSample were also processed as merged reads
