# Supplementary material for: Wolbachia strain diversity in a complex group of sympatric cryptic parasitoid wasp species
Source: BMC Microbiol. 2024 Sep 2;24:319. doi: 10.1186/s12866-024-03470-7 (PMC11368008; doi:10.1186/s12866-024-03470-7)
Supplement: Supplementary file 11 — Supplementary Material 11 [file 12866_2024_3470_MOESM11_ESM.xlsx]

## Sheet: BUSCO_rickettsiales_odb10
	Table S8 – Genome assembly metrics calculated by QUAST.
Sample_ID	Species	BioSample	# contigs (>= 0 bp)	# contigs (>= 1000 bp)	# contigs (>= 5000 bp)	# contigs (>= 10000 bp)	# contigs (>= 25000 bp)	# contigs (>= 50000 bp)	Total length (>= 0 bp)	Total length (>= 1000 bp)	Total length (>= 5000 bp)	Total length (>= 10000 bp)	Total length (>= 25000 bp)	Total length (>= 50000 bp)	# contigs	Largest contig	Total length	GC (%)	N50	N90	L50	L90	# N's per 100 kbp
ERR4558462	C. glomerata	SAMEA7283786	21	21	0	0	0	0	27164	27164	0	0	0	0	21	1930	27164	33.09	1298	1018	9	19	0.00
ERR4558463	C. glomerata	SAMEA7283786	4	4	0	0	0	0	4667	4667	0	0	0	0	4	1310	4667	32.59	1184	1026	2	4	0.00
SRR13990441	C. glomerata	SAMN18340715	259	208	71	27	3	0	1103140	1068955	724595	425017	76279	0	259	25552	1103140	33.95	7362	1824	42	156	0.00
SRR13990442	C. glomerata	SAMN18340714	312	312	62	12	0	0	1081426	1081426	503111	146206	0	0	312	19456	1081426	34.14	4604	1581	70	227	0.00
SAMEA7283786*	C. glomerata	SAMEA7283786	273	273	4	0	0	0	516610	516610	28175	0	0	0	273	9022	516610	33.78	1988	1156	89	225	0.00
ERR3829580	C. sesamiae	SAMEA6491744	36	36	0	0	0	0	46124	46124	0	0	0	0	36	2836	46124	34.28	1259	1023	16	32	0.00
ERR4558471	C. vestalis (= C. plutellae)	SAMEA7283788	1	1	0	0	0	0	1238	1238	0	0	0	0	1	1238	1238	38.13	1238	1238	1	1	0.00
SAMEA7283788*	C. vestalis (= C. plutellae)	SAMEA7283788	59	59	0	0	0	0	77249	77249	0	0	0	0	59	2230	77249	33.45	1287	1048	25	52	0.00
ERR4558473	C. vestalis (= C. plutellae)	SAMEA7283788	1	1	0	0	0	0	1007	1007	0	0	0	0	1	1007	1007	29.00	1007	1007	1	1	0.00
*Reads belonging to same BioSample were also processed as merged reads
