# Supplementary material for: Wolbachia strain diversity in a complex group of sympatric cryptic parasitoid wasp species
Source: BMC Microbiol. 2024 Sep 2;24:319. doi: 10.1186/s12866-024-03470-7 (PMC11368008; doi:10.1186/s12866-024-03470-7)
Supplement: Supplementary file 13 — Supplementary Material 13 [file 12866_2024_3470_MOESM13_ESM.xlsx]

## Sheet: Prokka_statistics
Table S9 – Statistics relating to the annotated features found by Prokka.
Assembly	Organism	Contigs	Bases	CDS	Gene	rRNA	tRNA
wMelPop	Wolbachia species strain	1	1330657	1304	1342	3	34
wPipPel	Wolbachia species strain	1	1482455	1410	1448	3	34
SRR13990441	Wolbachia species strain	208	1068955	954	986	1	30
SRR13990442	Wolbachia species strain	311	1080021	996	1031	3	32
