# Supplementary material for: Wolbachia strain diversity in a complex group of sympatric cryptic parasitoid wasp species
Source: BMC Microbiol. 2024 Sep 2;24:319. doi: 10.1186/s12866-024-03470-7 (PMC11368008; doi:10.1186/s12866-024-03470-7)
Supplement: Supplementary file 14 — Supplementary Material 14 [file 12866_2024_3470_MOESM14_ESM.xlsx]

## Sheet: FastANI_summary
		REFERENCE
		wMelPop	wPipPel	SRR13990441	SRR13990442
QUERY	wMelPop	-	85.32	85.66	85.78
	wPipPel	85.65	-	98.32	97.67
	SRR13990441	85.74	98.6	-	98.25
	SRR13990442	86.17	98.21	98.22	-

## Sheet: FastANI_fulloutput
Table S10 – Pairwise Average Nucleotide Identity (ANI) values between Wolbachia reference genomes (wMelPop and wPipPel) and the strains isolated from C. glomerata (SRR13990441 and SRR13990442) calculated using FastANI.
QUERY	REFERENCE	ANI ESTIMATE	MATCHES	TOTAL
wMelPop	wPipPel	85.32	335	443
wPipPel	wMelPop	85.65	327	494
wMelPop	SRR13990441	85.66	211	443
SRR13990441	wMelPop	85.74	216	247
wMelPop	SRR13990442	85.78	182	443
SRR13990442	wMelPop	86.17	189	200
wPipPel	SRR13990442	97.67	193	494
SRR13990442	wPipPel	98.21	194	200
SRR13990442	SRR13990441	98.22	159	200
SRR13990441	SRR13990442	98.25	152	247
wPipPel	SRR13990441	98.32	237	494
SRR13990441	wPipPel	98.6	240	247
