# Supplementary material for: Wolbachia strain diversity in a complex group of sympatric cryptic parasitoid wasp species
Source: BMC Microbiol. 2024 Sep 2;24:319. doi: 10.1186/s12866-024-03470-7 (PMC11368008; doi:10.1186/s12866-024-03470-7)
Supplement: Supplementary file 15 — Supplementary Material 15 [file 12866_2024_3470_MOESM15_ESM.xlsx]

## Sheet: CifA_VS_SRR13990441_genome
qseqid	sallseqid	pident	length	mismatch	gapopen	qstart	qend	qlen	qcovs	sstart	send	slen	evalue	bitscore
WP_010962721.1	109	67.635	482	148	3	1	474	474	100	42	1487	3202	0	619
WP_010962721.1	91	29.231	390	242	12	9	377	474	78	933	2063	4031	3.4e-28	114
WP_012673191.1	109	68.05	482	146	3	1	474	474	100	42	1487	3202	0	623
WP_012673191.1	91	29.744	390	240	12	9	377	474	78	933	2063	4031	7.44e-29	116
WP_038198916.1	109	67.635	482	148	3	1	474	474	100	42	1487	3202	0	621
WP_038198916.1	91	29.231	390	242	12	9	377	474	78	933	2063	4031	2.24e-28	114
WP_044471237.1	109	68.257	482	145	3	1	474	474	100	42	1487	3202	0	624
WP_044471237.1	91	29.744	390	240	12	9	377	474	78	933	2063	4031	4.04e-29	117
WP_070356873.1	109	67.842	482	147	3	1	474	474	100	42	1487	3202	0	619
WP_070356873.1	91	29.744	390	240	12	9	377	474	78	933	2063	4031	4.47e-29	116
WP_096617583.1	109	80.331	483	87	4	1	476	476	100	42	1487	3202	0	769
WP_096617583.1	91	31.435	439	269	15	25	441	476	88	960	2246	4031	9.3e-37	140
WP_103412384.1	109	68.05	482	146	3	1	474	474	100	42	1487	3202	0	623
WP_103412384.1	91	29.744	390	240	12	9	377	474	78	933	2063	4031	6.98e-29	116
WP_138264912.1	109	67.842	482	147	3	1	474	474	100	42	1487	3202	0	622
WP_138264912.1	91	29.231	390	242	12	9	377	474	78	933	2063	4031	2.54e-28	114
WP_151808116.1	109	75.776	483	112	3	1	479	479	100	42	1487	3202	0	693
WP_151808116.1	91	30.752	439	272	15	25	441	479	87	960	2246	4031	6.93e-34	131
WP_155968735.1	109	68.465	482	144	3	1	474	474	100	42	1487	3202	0	626
WP_155968735.1	91	29.744	390	240	12	9	377	474	78	933	2063	4031	4.51e-29	116
WP_174516070.1	109	78.737	475	89	4	1	470	490	96	42	1445	3202	0	708
WP_174516070.1	91	32.668	401	233	15	25	402	490	77	960	2120	4031	4.61e-39	147
WP_174516982.1	109	72.819	493	115	6	1	484	493	98	42	1490	3202	0	608
WP_174516982.1	91	32.93	413	225	13	2	380	493	77	876	2060	4031	2.88e-31	123
WP_174516982.1	122	27.67	206	112	9	7	197	493	39	444	995	2774	2.03e-11	61.6
WP_182158704.1	109	67.842	482	147	3	1	474	474	100	42	1487	3202	0	619
WP_182158704.1	91	29.744	390	240	12	9	377	474	78	933	2063	4031	3.56e-29	117
WP_182183944.1	109	72.638	508	92	5	1	501	521	96	42	1445	3202	0	653
WP_182183944.1	91	33.333	330	193	10	25	337	521	60	960	1919	4031	2.22e-30	121
WP_182282789.1	109	74.105	475	113	3	1	472	492	96	42	1445	3202	0	648
WP_182282789.1	91	32.915	398	234	13	26	402	492	77	963	2120	4031	2.31e-37	142
WP_182365068.1	109	68.257	482	145	3	1	474	474	100	42	1487	3202	0	625
WP_182365068.1	91	29.744	390	240	12	9	377	474	78	933	2063	4031	6.92e-29	116
WP_182366893.1	109	67.091	471	146	4	1	465	486	96	42	1445	3202	0	607
WP_182366893.1	91	31.398	465	262	15	8	441	486	89	930	2246	4031	7.37e-37	140
WP_182367236.1	109	71.197	493	123	6	1	484	493	98	42	1490	3202	0	613
WP_182367236.1	122	27.184	206	113	9	7	197	493	39	444	995	2774	4.66e-11	60.5
WP_182367236.1	91	33.181	437	231	16	2	399	493	81	876	2120	4031	2.75e-38	144
WP_197907389.1	109	81.013	474	81	2	1	471	491	96	42	1445	3202	0	731
WP_197907389.1	91	31.311	412	241	15	2	385	491	78	876	2069	4031	1.26e-36	139
WP_209452277.1	109	81.013	474	81	2	1	471	491	96	42	1445	3202	0	731
WP_209452277.1	91	32.376	383	222	14	26	385	491	73	963	2069	4031	9.57e-37	140
WP_213862852.1	109	74.947	475	107	4	1	470	490	96	42	1445	3202	0	635
WP_213862852.1	91	32.663	398	235	15	26	402	490	77	963	2120	4031	9.02e-36	137
WP_213863263.1	109	78.526	475	90	4	1	470	490	96	42	1445	3202	0	674
WP_213863263.1	91	31.671	401	237	14	25	402	490	77	960	2120	4031	5.14e-35	135
WP_214249877.1	109	76.793	474	96	4	1	466	486	96	42	1445	3202	0	660
WP_214249877.1	91	30.623	369	222	10	4	352	486	72	918	1982	4031	1.17e-28	115
WP_236514643.1	109	76.763	482	108	2	1	478	478	100	42	1487	3202	0	742
WP_236514643.1	91	32.574	439	262	18	26	440	478	87	960	2246	4031	1.68e-35	136
WP_236515056.1	109	68.465	482	144	3	1	474	474	100	42	1487	3202	0	627
WP_236515056.1	91	29.744	390	240	12	9	377	474	78	933	2063	4031	2.49e-29	117
WP_253303139.1	109	64.887	487	158	5	1	483	483	100	42	1475	3202	0	564
WP_253303139.1	91	32.353	340	203	8	11	336	483	67	939	1919	4031	4.75e-34	132
WP_253307349.1	109	79.747	474	85	3	1	469	489	96	42	1445	3202	0	675
WP_253307349.1	91	34.694	343	191	13	25	350	489	67	960	1940	4031	2.98e-32	126
WP_262986426.1	109	48.958	480	210	9	1	447	447	100	42	1475	3202	2.38e-149	447
WP_262986426.1	91	32.969	458	263	13	11	440	447	96	939	2264	4031	1.74e-55	194
WP_262986426.1	122	24.277	346	207	12	28	345	447	71	504	1460	2774	1.46e-17	80.9
WP_264331022.1	109	80.482	415	81	0	1	415	416	99	42	1286	3202	0	634
WP_264331022.1	91	33.915	401	226	16	26	401	416	90	960	2120	4031	8.36e-38	141
WP_264331196.1	109	79.752	484	92	2	1	484	484	100	42	1475	3202	0	723
WP_264331196.1	91	34.848	330	188	10	25	337	484	65	960	1919	4031	2.41e-32	126
WP_264337289.1	109	76.371	474	103	2	1	471	491	96	42	1445	3202	0	679
WP_264337289.1	91	34.171	398	229	16	26	401	491	77	960	2120	4031	3.25e-37	141
WP_264337508.1	109	76.582	474	102	2	1	471	487	97	42	1445	3202	0	677
WP_264337508.1	91	33.92	398	230	16	26	401	487	77	960	2120	4031	1.42e-36	139
WP_264339210.1	109	57.715	499	181	8	1	490	498	98	42	1475	3202	1.14e-174	515
WP_264339210.1	91	28.838	482	279	14	11	462	498	91	939	2282	4031	2.35e-35	136
WP_264374131.1	109	77.938	485	98	3	1	483	483	100	42	1475	3202	0	695
WP_264374131.1	91	31.519	441	268	14	25	443	483	87	960	2246	4031	5.75e-38	143
WP_264378219.1	109	75.523	478	102	6	1	473	493	96	42	1445	3202	0	622
WP_264378219.1	91	31.579	399	243	12	25	405	493	77	960	2120	4031	1.46e-33	130
WP_264685196.1	109	76.16	474	104	2	1	471	491	96	42	1445	3202	0	679
WP_264685196.1	91	33.92	398	230	16	26	401	491	77	960	2120	4031	2.03e-37	142
WP_264685594.1	109	65.031	489	150	8	1	479	479	100	42	1475	3202	0	577
WP_264685594.1	91	32.564	433	248	11	11	417	479	85	939	2183	4031	1.21e-41	154
WP_264686520.1	109	65.235	489	149	8	1	479	479	100	42	1475	3202	0	578
WP_264686520.1	91	32.564	433	248	11	11	417	479	85	939	2183	4031	1.63e-41	154
WP_264687046.1	109	75.579	475	104	4	1	470	490	96	42	1445	3202	0	662
WP_264687046.1	91	35.227	352	196	15	26	356	490	68	960	1982	4031	1.66e-35	136
WP_264687170.1	109	76.082	485	109	4	1	481	481	100	42	1487	3202	0	689
WP_264687170.1	122	26.961	204	119	8	7	199	481	40	444	998	2774	4.03e-11	60.5
WP_264687170.1	91	29.894	378	237	11	25	384	481	75	960	2063	4031	1.1e-29	118
WP_264687494.1	109	76.421	475	100	4	1	470	490	96	42	1445	3202	0	679
WP_264687494.1	91	33.584	399	231	16	26	402	490	77	960	2120	4031	1.4e-38	145
WP_264707155.1	109	72.632	475	112	6	1	464	484	96	42	1445	3202	0	654
WP_264707155.1	91	36.476	403	209	16	25	396	484	77	960	2120	4031	1.61e-41	154
WP_264707803.1	109	80.169	474	85	2	1	471	491	96	42	1445	3202	0	722
WP_264707803.1	91	31.51	384	226	13	25	385	491	74	960	2069	4031	3.7e-34	132
WP_264719135.1	109	78.105	475	92	4	1	470	490	96	42	1445	3202	0	670
WP_264719135.1	91	31.75	400	236	14	26	402	490	77	963	2120	4031	5.09e-35	135
WP_264722804.1	109	77.215	474	99	2	1	471	491	96	42	1445	3202	0	684
WP_264722804.1	91	32.663	398	234	13	26	401	491	77	963	2120	4031	3.6e-38	144
WP_264723373.1	109	79.958	474	84	3	1	469	489	96	42	1445	3202	0	724
WP_264723373.1	91	32.918	401	231	17	25	401	489	77	960	2120	4031	1.54e-36	139
WP_265014379.1	109	73.708	445	108	4	1	437	460	95	42	1373	3202	0	623
WP_265014379.1	91	34.978	446	240	18	25	437	460	90	960	2246	4031	7.62e-41	151
WP_265017547.1	109	79.747	474	85	3	1	469	489	96	42	1445	3202	0	675
WP_265017547.1	91	34.694	343	191	13	25	350	489	67	960	1940	4031	2.88e-32	126
WP_265017917.1	109	73.251	486	116	4	1	480	480	100	42	1475	3202	0	664
WP_265017917.1	91	35.572	402	214	16	26	397	480	78	960	2120	4031	1.16e-36	139
WP_265018084.1	109	74.105	475	113	3	1	472	492	96	42	1445	3202	0	647
WP_265018084.1	91	32.22	419	248	14	5	402	492	81	909	2120	4031	6.98e-37	140
WP_265023055.1	109	75.208	480	102	5	1	475	495	96	42	1445	3202	0	675
WP_265023055.1	91	35.227	352	196	14	26	356	495	67	960	1982	4031	5.9e-38	144
WP_265024246.1	109	58.116	499	184	7	1	495	503	98	42	1475	3202	4.22e-172	509
WP_265024246.1	91	31.152	382	204	12	11	367	503	71	939	1982	4031	3.02e-33	130
WP_265024292.1	109	76.793	474	101	2	1	471	491	96	42	1445	3202	0	682
WP_265024292.1	91	34.171	398	229	16	26	401	491	77	960	2120	4031	6.74e-37	140
WP_265026410.1	109	72.899	476	116	5	1	471	491	96	42	1445	3202	0	607
WP_265026410.1	91	32.581	399	237	15	25	403	491	77	960	2120	4031	2.2e-36	139
WP_265031276.1	109	73.739	476	108	5	1	467	487	96	42	1445	3202	0	674
WP_265031276.1	91	34.821	448	241	16	25	440	487	85	960	2246	4031	1.08e-43	160
WP_265031276.1	122	25.459	381	213	16	7	358	487	72	444	1460	2774	9.17e-11	59.7
WP_265035906.1	109	77.426	474	96	3	1	469	489	96	42	1445	3202	0	650
WP_265035906.1	91	34.242	330	190	11	25	337	489	64	960	1919	4031	3e-30	120
WP_265037743.1	109	75.826	484	108	2	1	481	502	96	42	1475	3202	0	659
WP_265037743.1	91	32.412	398	236	14	26	401	502	75	960	2120	4031	1.82e-34	133
WP_265039521.1	109	73.251	486	116	4	1	480	480	100	42	1475	3202	0	664
WP_265039521.1	91	35.572	402	214	16	26	397	480	78	960	2120	4031	8.22e-37	140
WP_265040852.1	109	76.556	482	109	2	1	478	478	100	42	1487	3202	0	738
WP_265040852.1	91	32.574	439	262	18	26	440	478	87	960	2246	4031	1.51e-35	136
WP_265041340.1	109	79.412	476	85	4	1	471	491	96	42	1445	3202	0	696
WP_265041340.1	91	32.412	398	239	12	25	403	491	77	960	2120	4031	1.86e-35	136
WP_265044143.1	109	77.732	485	99	3	1	483	483	100	42	1475	3202	0	692
WP_265044143.1	91	31.306	444	265	14	25	443	483	87	960	2246	4031	1.81e-37	142
WP_265044327.1	109	80.169	474	85	2	1	471	491	96	42	1445	3202	0	724
WP_265044327.1	91	31.854	383	224	14	26	385	491	73	963	2069	4031	8.6e-36	137
WP_265044362.1	109	73.225	493	122	2	1	491	492	99	42	1496	3202	0	656
WP_265044362.1	91	31.088	386	223	15	26	385	492	73	963	2069	4031	4.79e-32	126
WP_265045246.1	109	79.114	474	88	3	1	469	489	96	42	1445	3202	0	665
WP_265045246.1	91	34.402	343	192	13	25	350	489	67	960	1940	4031	2.93e-32	126
WP_269203988.1	109	76.632	475	102	3	1	473	473	100	72	1475	3202	0	668
WP_269203988.1	91	31.066	441	270	14	15	433	473	89	960	2246	4031	1.45e-37	142
WP_274979661.1	109	72.826	368	91	2	1	365	385	95	360	1445	3202	1.21e-155	461
WP_274979661.1	91	30.892	314	190	11	4	295	385	76	1194	2120	4031	8.11e-20	87
WP_274999262.1	109	67.842	482	147	3	1	474	474	100	42	1487	3202	0	624
WP_274999262.1	91	29.231	390	242	12	9	377	474	78	933	2063	4031	5.98e-29	116
WP_274999665.1	109	72.289	498	91	5	1	491	511	96	72	1445	3202	0	633
WP_274999665.1	91	33.538	325	189	10	15	322	511	60	960	1904	4031	1.77e-30	121
WP_275008377.1	109	73.098	368	90	2	1	365	385	95	360	1445	3202	9.36e-146	436
WP_275008377.1	91	28.981	314	196	10	4	295	385	76	1194	2120	4031	1.88e-16	76.6
WP_275009169.1	109	59.585	386	148	6	1	386	394	98	342	1475	3202	2.97e-133	403
WP_275009169.1	91	33.03	330	183	11	1	304	394	77	1167	2120	4031	1.14e-28	114
WP_275019195.1	109	67.635	482	148	3	1	474	474	100	42	1487	3202	0	622
WP_275019195.1	91	29.231	390	242	12	9	377	474	78	933	2063	4031	2.18e-28	114
WP_275020182.1	109	69.515	515	108	4	1	513	529	97	42	1445	3202	0	662
WP_275020182.1	91	30.504	377	231	12	25	380	529	67	960	2060	4031	6.47e-28	114
WP_281178737.1	109	82.759	464	71	2	1	461	481	96	72	1445	3202	0	725
WP_281178737.1	91	33.668	398	232	13	15	391	481	78	960	2120	4031	6.1e-39	146
WP_281413993.1	109	74.573	468	104	6	1	463	483	96	72	1445	3202	0	594
WP_281413993.1	91	31.328	399	244	12	15	395	483	79	960	2120	4031	3.83e-33	129
WP_281508677.1	109	73.868	486	110	5	1	477	477	100	42	1475	3202	0	659
WP_281508677.1	91	35.059	425	229	18	26	419	477	83	960	2186	4031	3.53e-38	144
WP_281508677.1	122	26.44	382	208	18	7	358	477	74	444	1460	2774	5.66e-11	60.1
WP_285520098.1	109	81.013	474	81	2	1	471	491	96	42	1445	3202	0	731
WP_285520098.1	91	32.115	383	223	14	26	385	491	73	963	2069	4031	4.55e-36	138
WP_285534790.1	109	77.263	475	99	3	1	473	473	100	72	1475	3202	0	669
WP_285534790.1	91	31.519	441	268	14	15	433	473	89	960	2246	4031	9.62e-38	142

## Sheet: CifA_VS_SRR13990441_proteome
qseqid	sallseqid	pident	length	mismatch	gapopen	qstart	qend	qlen	qcovs	sstart	send	slen	evalue	bitscore
WP_253303139.1	NEDEAKLG_00814	64.622	489	156	5	1	483	483	100	1	478	478	0	627
WP_262986426.1	NEDEAKLG_00814	48.958	480	210	9	1	447	447	100	1	478	478	9.96e-157	447
WP_264331196.1	NEDEAKLG_00814	79.424	486	90	2	1	484	484	100	1	478	478	0	785
WP_264374131.1	NEDEAKLG_00814	77.938	485	98	3	1	483	483	100	1	478	478	0	767
WP_264685594.1	NEDEAKLG_00814	64.766	491	148	8	1	479	479	100	1	478	478	0	621
WP_264686520.1	NEDEAKLG_00814	64.969	491	147	8	1	479	479	100	1	478	478	0	622
WP_265017917.1	NEDEAKLG_00814	73.251	486	116	4	1	480	480	100	1	478	478	0	726
WP_265039521.1	NEDEAKLG_00814	73.251	486	116	4	1	480	480	100	1	478	478	0	726
WP_265044143.1	NEDEAKLG_00814	77.732	485	99	3	1	483	483	100	1	478	478	0	764
WP_269203988.1	NEDEAKLG_00814	76.632	475	102	3	1	473	473	100	11	478	478	0	737
WP_281508677.1	NEDEAKLG_00814	73.868	486	110	5	1	477	477	100	1	478	478	0	721
WP_285534790.1	NEDEAKLG_00814	77.263	475	99	3	1	473	473	100	11	478	478	0	742
WP_010962721.1	NEDEAKLG_00814	67.782	478	146	3	1	470	474	99	1	478	478	0	669
WP_012673191.1	NEDEAKLG_00814	68.201	478	144	3	1	470	474	99	1	478	478	0	672
WP_038198916.1	NEDEAKLG_00814	67.782	478	146	3	1	470	474	99	1	478	478	0	671
WP_044471237.1	NEDEAKLG_00814	68.41	478	143	3	1	470	474	99	1	478	478	0	674
WP_070356873.1	NEDEAKLG_00814	67.992	478	145	3	1	470	474	99	1	478	478	0	669
WP_096617583.1	NEDEAKLG_00814	80.585	479	85	4	1	472	476	99	1	478	478	0	794
WP_103412384.1	NEDEAKLG_00814	68.201	478	144	3	1	470	474	99	1	478	478	0	672
WP_138264912.1	NEDEAKLG_00814	67.992	478	145	3	1	470	474	99	1	478	478	0	672
WP_151808116.1	NEDEAKLG_00814	75.992	479	110	3	1	475	479	99	1	478	478	0	746
WP_155968735.1	NEDEAKLG_00814	68.619	478	142	3	1	470	474	99	1	478	478	0	676
WP_182158704.1	NEDEAKLG_00814	67.992	478	145	3	1	470	474	99	1	478	478	0	669
WP_182365068.1	NEDEAKLG_00814	68.41	478	143	3	1	470	474	99	1	478	478	0	674
WP_236514643.1	NEDEAKLG_00814	76.987	478	106	2	1	474	478	99	1	478	478	0	766
WP_236515056.1	NEDEAKLG_00814	68.619	478	142	3	1	470	474	99	1	478	478	0	676
WP_264331022.1	NEDEAKLG_00814	80.482	415	81	0	1	415	416	99	1	415	478	0	700
WP_264337508.1	NEDEAKLG_00814	76.653	484	104	2	1	481	487	99	1	478	478	0	757
WP_264687170.1	NEDEAKLG_00814	76.299	481	107	4	1	477	481	99	1	478	478	0	739
WP_265040852.1	NEDEAKLG_00814	76.778	478	107	2	1	474	478	99	1	478	478	0	762
WP_274999262.1	NEDEAKLG_00814	67.992	478	145	3	1	470	474	99	1	478	478	0	674
WP_275019195.1	NEDEAKLG_00814	67.782	478	146	3	1	470	474	99	1	478	478	0	671
WP_275020182.1	NEDEAKLG_00814	68.501	527	113	5	1	523	529	99	1	478	478	0	711
WP_174516070.1	NEDEAKLG_00814	78.763	485	91	4	1	480	490	98	1	478	478	0	767
WP_182183944.1	NEDEAKLG_00814	72.78	518	94	5	1	511	521	98	1	478	478	0	746
WP_182282789.1	NEDEAKLG_00814	74.227	485	115	3	1	482	492	98	1	478	478	0	733
WP_182366893.1	NEDEAKLG_00814	67.152	481	149	4	1	475	486	98	1	478	478	0	657
WP_197907389.1	NEDEAKLG_00814	80.992	484	83	2	1	481	491	98	1	478	478	0	807
WP_209452277.1	NEDEAKLG_00814	80.992	484	83	2	1	481	491	98	1	478	478	0	808
WP_213862852.1	NEDEAKLG_00814	75.052	485	109	4	1	480	490	98	1	478	478	0	742
WP_213863263.1	NEDEAKLG_00814	78.557	485	92	4	1	480	490	98	1	478	478	0	761
WP_214249877.1	NEDEAKLG_00814	76.86	484	98	4	1	476	486	98	1	478	478	0	773
WP_253307349.1	NEDEAKLG_00814	79.752	484	87	3	1	479	489	98	1	478	478	0	785
WP_264337289.1	NEDEAKLG_00814	76.446	484	105	2	1	481	491	98	1	478	478	0	759
WP_264339210.1	NEDEAKLG_00814	57.715	499	181	8	1	490	498	98	1	478	478	0	540
WP_264378219.1	NEDEAKLG_00814	75.615	488	104	6	1	483	493	98	1	478	478	0	729
WP_264685196.1	NEDEAKLG_00814	76.24	484	106	2	1	481	491	98	1	478	478	0	757
WP_264687046.1	NEDEAKLG_00814	75.67	485	106	4	1	480	490	98	1	478	478	0	742
WP_264687494.1	NEDEAKLG_00814	76.495	485	102	4	1	480	490	98	1	478	478	0	750
WP_264707155.1	NEDEAKLG_00814	72.784	485	114	6	1	474	484	98	1	478	478	0	706
WP_264707803.1	NEDEAKLG_00814	80.165	484	87	2	1	481	491	98	1	478	478	0	798
WP_264719135.1	NEDEAKLG_00814	78.144	485	94	4	1	480	490	98	1	478	478	0	756
WP_264722804.1	NEDEAKLG_00814	77.273	484	101	2	1	481	491	98	1	478	478	0	771
WP_264723373.1	NEDEAKLG_00814	79.959	484	86	3	1	479	489	98	1	478	478	0	783
WP_265014379.1	NEDEAKLG_00814	70.564	479	111	5	1	450	460	98	1	478	478	0	670
WP_265017547.1	NEDEAKLG_00814	79.752	484	87	3	1	479	489	98	1	478	478	0	784
WP_265018084.1	NEDEAKLG_00814	74.227	485	115	3	1	482	492	98	1	478	478	0	733
WP_265023055.1	NEDEAKLG_00814	75.918	490	101	5	1	485	495	98	1	478	478	0	746
WP_265024246.1	NEDEAKLG_00814	58.116	499	184	7	1	495	503	98	1	478	478	0	551
WP_265024292.1	NEDEAKLG_00814	76.86	484	103	2	1	481	491	98	1	478	478	0	763
WP_265026410.1	NEDEAKLG_00814	73.045	486	118	5	1	481	491	98	1	478	478	0	713
WP_265031276.1	NEDEAKLG_00814	73.868	486	110	5	1	477	487	98	1	478	478	0	727
WP_265035906.1	NEDEAKLG_00814	77.479	484	98	3	1	479	489	98	1	478	478	0	762
WP_265041340.1	NEDEAKLG_00814	79.424	486	87	4	1	481	491	98	1	478	478	0	776
WP_265044327.1	NEDEAKLG_00814	80.165	484	87	2	1	481	491	98	1	478	478	0	800
WP_265044362.1	NEDEAKLG_00814	73.868	486	117	2	1	484	492	98	1	478	478	0	725
WP_265045246.1	NEDEAKLG_00814	79.132	484	90	3	1	479	489	98	1	478	478	0	776
WP_274999665.1	NEDEAKLG_00814	72.441	508	93	5	1	501	511	98	11	478	478	0	726
WP_275009169.1	NEDEAKLG_00814	59.585	386	148	6	1	386	394	98	101	478	478	9.89e-153	435
WP_281178737.1	NEDEAKLG_00814	82.7	474	73	2	1	471	481	98	11	478	478	0	806
WP_281413993.1	NEDEAKLG_00814	74.686	478	106	6	1	473	483	98	11	478	478	0	702
WP_285520098.1	NEDEAKLG_00814	80.992	484	83	2	1	481	491	98	1	478	478	0	806
WP_174516982.1	NEDEAKLG_00814	73.361	488	111	6	1	479	493	97	1	478	478	0	704
WP_182367236.1	NEDEAKLG_00814	71.721	488	119	6	1	479	493	97	1	478	478	0	689
WP_274979661.1	NEDEAKLG_00814	73.016	378	93	2	1	375	385	97	107	478	478	0	560
WP_275008377.1	NEDEAKLG_00814	73.28	378	92	2	1	375	385	97	107	478	478	0	561
WP_038198916.1	NEDEAKLG_00764	29.289	478	283	16	8	463	474	96	37	481	490	1.54e-39	144
WP_262986426.1	NEDEAKLG_00764	32.969	458	263	13	11	440	447	96	40	481	490	1.84e-58	194
WP_265037743.1	NEDEAKLG_00814	75.826	484	108	2	1	481	502	96	1	478	478	0	753
WP_010962721.1	NEDEAKLG_00764	30.088	452	280	16	8	436	474	91	37	475	490	3.19e-39	143
WP_012673191.1	NEDEAKLG_00764	30.531	452	278	16	8	436	474	91	37	475	490	5.11e-40	145
WP_044471237.1	NEDEAKLG_00764	30.531	452	278	16	8	436	474	91	37	475	490	2.78e-40	146
WP_070356873.1	NEDEAKLG_00764	30.531	452	278	16	8	436	474	91	37	475	490	1.89e-40	146
WP_103412384.1	NEDEAKLG_00764	30.531	452	278	16	8	436	474	91	37	475	490	5.37e-40	145
WP_138264912.1	NEDEAKLG_00764	30.088	452	280	16	8	436	474	91	37	475	490	2.02e-39	144
WP_155968735.1	NEDEAKLG_00764	30.531	452	278	16	8	436	474	91	37	475	490	3.02e-40	146
WP_182158704.1	NEDEAKLG_00764	30.752	452	277	16	8	436	474	91	37	475	490	9.67e-41	147
WP_182365068.1	NEDEAKLG_00764	30.531	452	278	16	8	436	474	91	37	475	490	4.63e-40	145
WP_236515056.1	NEDEAKLG_00764	30.531	452	278	16	8	436	474	91	37	475	490	1.94e-40	146
WP_264339210.1	NEDEAKLG_00764	29.046	482	278	14	11	462	498	91	40	487	490	3.98e-41	149
WP_265014379.1	NEDEAKLG_00764	35.398	452	242	18	25	443	460	91	47	481	490	1.48e-51	176
WP_265024246.1	NEDEAKLG_00764	28.986	483	282	14	11	467	503	91	40	487	490	7.69e-41	148
WP_274999262.1	NEDEAKLG_00764	30.088	452	280	16	8	436	474	91	37	475	490	4.36e-40	145
WP_275019195.1	NEDEAKLG_00764	30.088	452	280	16	8	436	474	91	37	475	490	1.65e-39	144
WP_214249877.1	NEDEAKLG_00764	30.937	459	278	15	4	439	486	90	33	475	490	1.62e-41	150
WP_264331022.1	NEDEAKLG_00764	35.075	402	220	17	26	401	416	90	47	433	490	8.46e-47	162
WP_174516982.1	NEDEAKLG_00764	33.824	476	261	16	2	442	493	89	19	475	490	5.36e-48	167
WP_182366893.1	NEDEAKLG_00764	31.828	465	260	15	8	441	486	89	37	475	490	1.11e-46	164
WP_182367236.1	NEDEAKLG_00764	33.403	476	263	17	2	442	493	89	19	475	490	2.68e-48	169
WP_269203988.1	NEDEAKLG_00764	33.56	441	259	17	15	433	473	89	47	475	490	2.07e-49	171
WP_285534790.1	NEDEAKLG_00764	33.56	441	259	16	15	433	473	89	47	475	490	8e-50	172
WP_151808116.1	NEDEAKLG_00764	32.118	439	266	16	25	441	479	87	47	475	490	2.52e-43	154
WP_236514643.1	NEDEAKLG_00764	32.802	439	261	18	26	440	478	87	47	475	490	1.75e-41	149
WP_264374131.1	NEDEAKLG_00764	33.333	441	260	15	25	443	483	87	47	475	490	5.74e-50	173
WP_265040852.1	NEDEAKLG_00764	32.802	439	261	18	26	440	478	87	47	475	490	2.32e-41	149
WP_265044143.1	NEDEAKLG_00764	33.333	444	256	16	25	443	483	87	47	475	490	1.71e-49	171
WP_281508677.1	NEDEAKLG_00764	34.753	446	243	19	26	440	477	87	47	475	490	1.92e-48	169
WP_264707803.1	NEDEAKLG_00764	31.236	445	265	16	25	444	491	86	47	475	490	7.43e-44	156
WP_197907389.1	NEDEAKLG_00764	31.982	444	261	17	26	444	491	85	48	475	490	1.22e-46	164
WP_209452277.1	NEDEAKLG_00764	31.982	444	261	17	26	444	491	85	48	475	490	1.13e-46	164
WP_264685594.1	NEDEAKLG_00764	33.103	435	243	12	11	417	479	85	40	454	490	7.41e-52	178
WP_264686520.1	NEDEAKLG_00764	33.103	435	243	12	11	417	479	85	40	454	490	8.13e-52	177
WP_265031276.1	NEDEAKLG_00764	35.268	448	239	16	25	440	487	85	47	475	490	3.37e-54	184
WP_265035906.1	NEDEAKLG_00764	33.107	441	260	17	25	442	489	85	47	475	490	5.75e-44	157
WP_265044327.1	NEDEAKLG_00764	31.532	444	263	17	26	444	491	85	48	475	490	1.28e-45	161
WP_285520098.1	NEDEAKLG_00764	31.757	444	262	17	26	444	491	85	48	475	490	6.97e-46	162
WP_253303139.1	NEDEAKLG_00764	32.029	409	244	13	11	400	483	81	40	433	490	9.6e-42	150
WP_096617583.1	NEDEAKLG_00764	32.997	397	235	14	25	400	476	79	47	433	490	9.25e-43	153
WP_264687170.1	NEDEAKLG_00764	32.494	397	239	14	25	402	481	79	47	433	490	9.89e-41	147
WP_281413993.1	NEDEAKLG_00764	33	400	236	13	15	395	483	79	47	433	490	1.11e-44	158
WP_264331196.1	NEDEAKLG_00764	32.581	399	235	14	25	401	484	78	47	433	490	5.58e-39	142
WP_265017917.1	NEDEAKLG_00764	36.07	402	212	16	26	397	480	78	47	433	490	2.11e-46	163
WP_265039521.1	NEDEAKLG_00764	36.07	402	212	16	26	397	480	78	47	433	490	1.44e-46	164
WP_281178737.1	NEDEAKLG_00764	34.837	399	226	14	15	391	481	78	47	433	490	6.4e-48	167
WP_174516070.1	NEDEAKLG_00764	33.333	402	229	16	25	402	490	77	47	433	490	6.44e-46	162
WP_182282789.1	NEDEAKLG_00764	35.176	398	225	15	26	402	492	77	48	433	490	1.75e-49	172
WP_213862852.1	NEDEAKLG_00764	34.336	399	227	16	26	402	490	77	48	433	490	9.01e-48	167
WP_213863263.1	NEDEAKLG_00764	33.582	402	228	16	25	402	490	77	47	433	490	1.96e-45	160
WP_253307349.1	NEDEAKLG_00764	33.582	402	227	17	25	401	489	77	47	433	490	6.95e-44	156
WP_264337289.1	NEDEAKLG_00764	35.075	402	220	17	26	401	491	77	47	433	490	3.4e-46	163
WP_264337508.1	NEDEAKLG_00764	34.826	402	221	17	26	401	487	77	47	433	490	1.57e-45	161
WP_264378219.1	NEDEAKLG_00764	33.25	400	235	13	25	405	493	77	47	433	490	3.29e-45	160
WP_264685196.1	NEDEAKLG_00764	35.589	399	222	18	26	401	491	77	47	433	490	3.44e-46	163
WP_264687046.1	NEDEAKLG_00764	34.25	400	227	18	26	402	490	77	47	433	490	1.6e-43	155
WP_264687494.1	NEDEAKLG_00764	34.25	400	227	17	26	402	490	77	47	433	490	4.9e-46	162
WP_264707155.1	NEDEAKLG_00764	36.973	403	207	16	25	396	484	77	47	433	490	6.79e-52	178
WP_264719135.1	NEDEAKLG_00764	33.666	401	227	16	26	402	490	77	48	433	490	1.51e-45	161
WP_264722804.1	NEDEAKLG_00764	35.427	398	223	14	26	401	491	77	48	433	490	1.89e-50	174
WP_264723373.1	NEDEAKLG_00764	33.582	402	227	18	25	401	489	77	47	433	490	2.42e-43	155
WP_265017547.1	NEDEAKLG_00764	33.582	402	227	17	25	401	489	77	47	433	490	6.48e-44	156
WP_265018084.1	NEDEAKLG_00764	35.088	399	226	15	25	402	492	77	47	433	490	4.61e-49	171
WP_265023055.1	NEDEAKLG_00764	33.824	408	223	17	26	407	495	77	47	433	490	1.34e-45	161
WP_265024292.1	NEDEAKLG_00764	35.075	402	220	17	26	401	491	77	47	433	490	3.69e-46	162
WP_265026410.1	NEDEAKLG_00764	34.25	400	229	16	25	403	491	77	47	433	490	3.23e-48	168
WP_265041340.1	NEDEAKLG_00764	33.584	399	233	13	25	403	491	77	47	433	490	4.5e-44	157
WP_265045246.1	NEDEAKLG_00764	33.582	402	227	17	25	401	489	77	47	433	490	2.3e-43	155
WP_275009169.1	NEDEAKLG_00764	33.939	330	180	12	1	304	394	77	116	433	490	1.01e-36	134
WP_265014379.1	NEDEAKLG_00853	27.368	380	206	19	7	357	460	76	2	340	418	5.45e-13	65.1
WP_265044362.1	NEDEAKLG_00764	31.931	404	229	17	26	401	492	76	48	433	490	2.23e-40	147
WP_274979661.1	NEDEAKLG_00764	34.076	314	180	11	4	295	385	76	125	433	490	3.13e-34	127
WP_274999665.1	NEDEAKLG_00764	32.439	410	245	14	15	402	511	76	47	446	490	1.78e-43	155
WP_275008377.1	NEDEAKLG_00764	34.713	314	178	11	4	295	385	76	125	433	490	1.64e-34	128
WP_096617583.1	NEDEAKLG_00853	25.128	390	218	19	7	365	476	75	2	348	418	4.35e-13	65.5
WP_151808116.1	NEDEAKLG_00853	25.515	388	219	19	7	365	479	75	2	348	418	6.15e-12	62
WP_236514643.1	NEDEAKLG_00853	24.806	387	222	18	7	364	478	75	2	348	418	6.43e-13	65.1
WP_264687170.1	NEDEAKLG_00853	23.969	388	227	16	7	367	481	75	2	348	418	3.39e-14	68.9
WP_265037743.1	NEDEAKLG_00764	35.323	402	219	16	26	401	502	75	47	433	490	3.1e-47	166
WP_265040852.1	NEDEAKLG_00853	24.806	387	222	18	7	364	478	75	2	348	418	8.93e-13	64.7
WP_182183944.1	NEDEAKLG_00764	32.439	410	245	14	25	412	521	74	47	446	490	1.84e-43	156
WP_281508677.1	NEDEAKLG_00853	27.487	382	204	19	7	358	477	74	2	340	418	3.48e-14	68.9
WP_264707155.1	NEDEAKLG_00853	27.368	380	206	19	7	357	484	73	2	340	418	1.49e-12	63.9
WP_265017917.1	NEDEAKLG_00853	26.509	381	209	18	7	358	480	73	2	340	418	2.27e-13	66.6
WP_265039521.1	NEDEAKLG_00853	26.509	381	209	18	7	358	480	73	2	340	418	2.25e-13	66.6
WP_275020182.1	NEDEAKLG_00764	31.22	410	250	14	25	412	529	73	47	446	490	1.3e-38	142
WP_174516982.1	NEDEAKLG_00853	26.425	386	205	18	7	360	493	72	2	340	418	3.96e-14	68.9
WP_182366893.1	NEDEAKLG_00853	25.197	381	217	17	8	359	486	72	3	344	418	7.71e-11	58.5
WP_182367236.1	NEDEAKLG_00853	26.166	386	206	18	7	360	493	72	2	340	418	9.51e-15	70.9
WP_265031276.1	NEDEAKLG_00853	26.509	381	209	17	7	358	487	72	2	340	418	8.47e-14	67.8
WP_262986426.1	NEDEAKLG_00853	24.277	346	207	12	28	345	447	71	22	340	418	4.61e-18	80.9
WP_264685594.1	NEDEAKLG_00853	24.451	364	213	13	19	357	479	71	14	340	418	1.3e-14	70.5
WP_264686520.1	NEDEAKLG_00853	24.451	364	213	13	19	357	479	71	14	340	418	1.33e-14	70.1
WP_182183944.1	NEDEAKLG_00853	25.575	391	214	17	7	364	521	69	2	348	418	1.9e-12	63.9
WP_274999665.1	NEDEAKLG_00853	25.323	387	212	17	1	354	511	69	6	348	418	3.36e-11	59.7
WP_275020182.1	NEDEAKLG_00853	25.575	391	214	17	7	364	529	68	2	348	418	4.41e-11	59.7
WP_264331196.1	NEDEAKLG_00853	27.324	355	190	18	7	332	484	67	2	317	418	1.83e-13	66.6
WP_253303139.1	NEDEAKLG_00853	23.547	344	204	14	13	331	483	66	8	317	418	1.51e-11	60.8
WP_265044362.1	NEDEAKLG_00853	25.284	352	201	16	7	332	492	66	2	317	418	1.29e-11	60.8
WP_264331022.1	NEDEAKLG_00853	28.223	287	161	14	7	269	416	63	2	267	418	5.49e-13	64.7
WP_281413993.1	NEDEAKLG_00853	26.51	298	169	13	1	273	483	57	6	278	418	8.37e-12	61.6
WP_264378219.1	NEDEAKLG_00853	26.821	302	171	13	7	283	493	56	2	278	418	5.52e-13	65.5
WP_264374131.1	NEDEAKLG_00853	27.875	287	163	14	7	270	483	55	2	267	418	1.45e-11	60.8
WP_265044143.1	NEDEAKLG_00853	27.875	287	163	14	7	270	483	55	2	267	418	1.31e-11	60.8
WP_174516070.1	NEDEAKLG_00853	27.875	287	163	14	7	270	490	54	2	267	418	1.2e-11	61.2
WP_182282789.1	NEDEAKLG_00853	27.875	287	163	14	7	270	492	54	2	267	418	1.33e-11	60.8
WP_197907389.1	NEDEAKLG_00853	26.389	288	165	12	7	269	491	54	2	267	418	1.06e-11	61.2
WP_209452277.1	NEDEAKLG_00853	26.736	288	164	12	7	269	491	54	2	267	418	2.09e-12	63.5
WP_213862852.1	NEDEAKLG_00853	27.148	291	165	12	7	272	490	54	2	270	418	5.65e-13	65.1
WP_213863263.1	NEDEAKLG_00853	28.223	287	162	14	7	270	490	54	2	267	418	1.6e-11	60.8
WP_253307349.1	NEDEAKLG_00853	26.923	286	166	12	7	269	489	54	2	267	418	1.95e-12	63.5
WP_264337289.1	NEDEAKLG_00853	28.223	287	161	14	7	269	491	54	2	267	418	2.02e-12	63.5
WP_264337508.1	NEDEAKLG_00853	28.223	287	161	14	7	269	487	54	2	267	418	4.8e-13	65.5
WP_264339210.1	NEDEAKLG_00853	28.819	288	160	16	13	282	498	54	8	268	418	1.06e-11	61.2
WP_264685196.1	NEDEAKLG_00853	27.526	287	163	13	7	269	491	54	2	267	418	6.55e-12	62
WP_264687046.1	NEDEAKLG_00853	28.223	287	161	14	7	269	490	54	2	267	418	9.88e-13	64.3
WP_264687494.1	NEDEAKLG_00853	26.502	283	171	11	7	269	490	54	2	267	418	1.33e-11	60.8
WP_264707803.1	NEDEAKLG_00853	26.042	288	166	12	7	269	491	54	2	267	418	7.16e-12	62
WP_264719135.1	NEDEAKLG_00853	27.622	286	165	12	7	270	490	54	2	267	418	6.08e-12	62
WP_264722804.1	NEDEAKLG_00853	27.431	288	162	12	7	269	491	54	2	267	418	2e-12	63.5
WP_264723373.1	NEDEAKLG_00853	27.526	287	163	14	7	269	489	54	2	267	418	1.22e-11	61.2
WP_265017547.1	NEDEAKLG_00853	26.923	286	166	12	7	269	489	54	2	267	418	2.02e-12	63.5
WP_265018084.1	NEDEAKLG_00853	27.875	287	163	14	7	270	492	54	2	267	418	2.11e-11	60.5
WP_265024246.1	NEDEAKLG_00853	28.819	288	160	16	13	282	503	54	8	268	418	9.84e-12	61.6
WP_265024292.1	NEDEAKLG_00853	28.125	288	162	14	7	270	491	54	2	268	418	5.38e-13	65.5
WP_265026410.1	NEDEAKLG_00853	27.931	290	165	14	7	273	491	54	2	270	418	8.4e-12	61.6
WP_265035906.1	NEDEAKLG_00853	27.273	286	165	12	7	269	489	54	2	267	418	1.21e-12	64.3
WP_265041340.1	NEDEAKLG_00853	26.46	291	163	13	7	271	491	54	2	267	418	9.08e-13	64.7
WP_265045246.1	NEDEAKLG_00853	26.923	286	166	12	7	269	489	54	2	267	418	1.82e-12	63.5
WP_281178737.1	NEDEAKLG_00853	27.719	285	157	14	1	259	481	54	6	267	418	9.91e-12	61.2
WP_285520098.1	NEDEAKLG_00853	26.736	288	164	12	7	269	491	54	2	267	418	7.16e-12	62
WP_265023055.1	NEDEAKLG_00853	27.273	286	165	12	7	269	495	53	2	267	418	3.71e-12	62.8
WP_265037743.1	NEDEAKLG_00853	28.571	287	160	14	7	269	502	52	2	267	418	6.46e-13	65.1

## Sheet: CifB_VS_SRR13990441_genome
qseqid	sallseqid	pident	length	mismatch	gapopen	qstart	qend	qlen	qcovs	sstart	send	slen	evalue	bitscore
WP_275944372.1	109	81.913	575	93	7	1	569	813	70	1492	3201	3202	0	895
WP_275944372.1	91	30.27	555	290	20	7	540	813	66	2330	3766	4031	7.15e-45	170
WP_015588932.1	109	81.913	575	93	7	1	569	1147	50	1492	3201	3202	0	897
WP_182183945.1	109	70.648	586	150	8	1	580	1164	50	1492	3201	3202	0	792
WP_259245590.1	109	74.825	572	124	6	1	565	1138	50	1525	3201	3202	0	810
WP_264331197.1	109	81.294	572	104	3	1	571	1147	50	1492	3201	3202	0	933
WP_275020180.1	109	68.259	586	162	9	1	578	1162	50	1492	3201	3202	0	761
WP_275945956.1	109	81.913	575	93	7	1	569	1147	50	1492	3201	3202	0	897
WP_144054595.1	109	81.56	564	93	7	1	558	1136	49	1525	3201	3202	0	877
WP_182366895.1	109	60.211	568	206	8	3	554	1130	49	1510	3201	3202	0	596
WP_220468193.1	109	75.844	563	125	6	1	555	1133	49	1522	3201	3202	0	798
WP_230609069.1	109	68.402	557	146	8	3	540	1107	49	1510	3147	3202	0	699
WP_246484044.1	109	79.617	574	107	6	1	568	1149	49	1492	3201	3202	0	868
WP_246484107.1	109	83.421	573	84	6	1	565	1142	49	1492	3201	3202	0	889
WP_259346712.1	109	70.087	575	150	8	1	569	1153	49	1525	3201	3202	0	771
WP_264685593.1	109	62.803	578	189	12	1	560	1136	49	1492	3201	3202	0	654
WP_264686242.1	109	68.402	557	146	8	3	540	1107	49	1510	3147	3202	0	700
WP_264686521.1	109	62.457	578	191	12	1	560	1135	49	1492	3201	3202	0	653
WP_264687243.1	109	71.986	564	142	9	1	553	1133	49	1525	3201	3202	0	747
WP_264690038.1	109	68.402	557	146	8	3	540	1107	49	1510	3147	3202	0	699
WP_264706338.1	109	77.936	562	113	6	1	554	1132	49	1525	3201	3202	0	823
WP_264707683.1	109	75.265	566	118	10	1	551	1132	49	1525	3201	3202	0	791
WP_264708000.1	109	81.56	564	93	7	1	558	1136	49	1525	3201	3202	0	876
WP_264719298.1	109	83.452	562	82	6	1	554	1132	49	1525	3201	3202	0	876
WP_264723461.1	109	76.199	563	124	6	1	557	1137	49	1525	3201	3202	0	843
WP_264724098.1	109	77.58	562	115	6	1	554	1132	49	1525	3201	3202	0	820
WP_264736361.1	109	79.469	565	101	9	1	556	1128	49	1525	3201	3202	0	850
WP_264954196.1	109	81.383	564	94	7	1	558	1136	49	1525	3201	3202	0	875
WP_265014417.1	109	75.265	566	118	10	1	551	1132	49	1525	3201	3202	0	791
WP_265016804.1	109	80	565	98	9	1	556	1128	49	1525	3201	3202	0	857
WP_265017684.1	109	79.292	565	102	9	1	556	1128	49	1525	3201	3202	0	848
WP_265018093.1	109	75.801	562	125	6	1	554	1132	49	1525	3201	3202	0	797
WP_265024674.1	109	77.936	562	113	6	1	554	1132	49	1525	3201	3202	0	823
WP_265026609.1	109	78.292	562	111	6	1	554	1134	49	1525	3201	3202	0	817
WP_265028094.1	109	68.402	557	146	8	3	540	1107	49	1510	3147	3202	0	699
WP_265037553.1	109	71.277	564	145	10	1	552	1132	49	1525	3201	3202	0	756
WP_265039437.1	109	81.383	564	94	7	1	558	1136	49	1525	3201	3202	0	874
WP_265044363.1	109	76.095	548	121	6	3	542	1106	49	1510	3147	3202	0	792
WP_269203989.1	109	78.36	573	113	6	1	565	1143	49	1492	3201	3202	0	844
WP_281346862.1	109	83.421	573	84	6	1	565	1143	49	1492	3201	3202	0	894
WP_281508678.1	109	72.87	575	142	9	1	566	1146	49	1492	3201	3202	0	769
WP_285534789.1	109	78.36	573	113	6	1	565	1143	49	1492	3201	3202	0	844
WP_265023166.1	109	75	564	127	8	1	555	1166	48	1525	3201	3202	0	795
WP_015588932.1	91	29.964	554	293	19	7	540	1147	47	2330	3766	4031	4.31e-44	169
WP_144054595.1	91	30	550	288	20	1	529	1136	47	2345	3766	4031	3.48e-42	163
WP_182158703.1	109	65.232	581	145	9	1	567	1197	47	1525	3138	3202	0	691
WP_182183945.1	91	30.351	570	281	23	7	551	1164	47	2330	3766	4031	8.35e-45	172
WP_259346712.1	91	30.088	565	279	23	1	540	1153	47	2345	3766	4031	5.79e-43	166
WP_264708000.1	91	30	550	288	20	1	529	1136	47	2345	3766	4031	3.42e-42	163
WP_264954196.1	91	30	550	288	20	1	529	1136	47	2345	3766	4031	3.67e-42	163
WP_265039437.1	91	30	550	288	20	1	529	1136	47	2345	3766	4031	3.7e-42	163
WP_275020180.1	91	30.282	568	282	22	7	549	1162	47	2330	3766	4031	2.13e-43	167
WP_275945956.1	91	29.964	554	293	19	7	540	1147	47	2330	3766	4031	3.88e-44	170
WP_281508678.1	91	29.715	562	292	22	2	537	1146	47	2312	3766	4031	7.17e-40	156
WP_010962722.1	109	68.909	550	145	8	1	536	1166	46	1525	3138	3202	0	708
WP_010962722.1	91	28.648	562	286	24	1	533	1166	46	2345	3772	4031	1.82e-33	135
WP_038228284.1	109	68.727	550	146	8	1	536	1166	46	1525	3138	3202	0	707
WP_038228284.1	91	28.47	562	287	24	1	533	1166	46	2345	3772	4031	5.47e-33	134
WP_044471243.1	109	68.909	550	145	8	1	536	1166	46	1525	3138	3202	0	706
WP_044471243.1	91	28.799	566	280	25	1	533	1166	46	2345	3772	4031	1.1e-33	136
WP_155969568.1	109	69.455	550	142	9	1	536	1166	46	1525	3138	3202	0	713
WP_155969568.1	91	28.975	566	279	25	1	533	1166	46	2345	3772	4031	2.35e-34	138
WP_182365082.1	109	69.091	550	144	8	1	536	1166	46	1525	3138	3202	0	710
WP_182365082.1	91	28.799	566	280	25	1	533	1166	46	2345	3772	4031	1.1e-33	136
WP_246484044.1	91	29.55	555	293	22	7	539	1149	46	2330	3766	4031	8.29e-43	166
WP_264331197.1	91	29.422	554	288	24	7	537	1147	46	2330	3751	4031	1.26e-34	139
WP_264687243.1	91	29.745	548	287	20	1	524	1133	46	2345	3766	4031	4.17e-42	163
WP_264723461.1	91	29.69	549	290	21	1	528	1137	46	2345	3766	4031	1.43e-42	165
WP_265037553.1	91	29.745	548	286	18	1	523	1132	46	2345	3766	4031	1.08e-38	152
WP_274979037.1	109	69.091	550	144	8	1	536	1166	46	1525	3138	3202	0	710
WP_274979037.1	91	28.799	566	280	25	1	533	1166	46	2345	3772	4031	1.12e-33	136
WP_275019197.1	109	69.091	550	144	8	1	536	1166	46	1525	3138	3202	0	711
WP_275019197.1	91	28.799	566	280	25	1	533	1166	46	2345	3772	4031	7.2e-34	137
WP_264685593.1	91	31.015	532	264	22	2	510	1136	45	2312	3667	4031	2.71e-39	154
WP_264686521.1	91	30.639	532	266	21	2	510	1135	45	2312	3667	4031	1.78e-38	151
WP_265023166.1	91	30.237	549	285	21	1	526	1166	45	2345	3766	4031	9.44e-44	169
WP_264736361.1	91	30.178	507	258	19	1	487	1128	43	2345	3637	4031	3.72e-34	137
WP_265016804.1	91	30.196	510	254	20	1	487	1128	43	2345	3637	4031	5.75e-34	137
WP_265017684.1	91	30.392	510	253	20	1	487	1128	43	2345	3637	4031	7.96e-34	136
WP_230609069.1	91	29.025	472	254	14	3	468	1107	42	2330	3520	4031	1.51e-33	135
WP_264686242.1	91	28.814	472	255	14	3	468	1107	42	2330	3520	4031	6.4e-33	133
WP_264690038.1	91	29.025	472	254	14	3	468	1107	42	2330	3520	4031	1.51e-33	135
WP_265028094.1	91	29.025	472	254	14	3	468	1107	42	2330	3520	4031	1.51e-33	135
WP_265044363.1	91	30.655	473	247	18	3	470	1106	42	2330	3520	4031	6.1e-36	143
WP_220468193.1	91	30.213	470	243	18	1	462	1133	41	2342	3520	4031	2.21e-37	148
WP_246484107.1	91	30.802	474	243	17	7	472	1142	41	2330	3520	4031	1.81e-38	151
WP_264706338.1	91	31.76	466	239	18	1	461	1132	41	2345	3520	4031	3.78e-40	157
WP_264719298.1	91	30.917	469	239	17	1	461	1132	41	2345	3520	4031	2.3e-38	151
WP_264724098.1	91	31.76	466	239	18	1	461	1132	41	2345	3520	4031	1.96e-40	158
WP_265018093.1	91	30.277	469	242	18	1	461	1132	41	2345	3520	4031	3.02e-37	147
WP_265024674.1	91	31.76	466	239	18	1	461	1132	41	2345	3520	4031	3.5e-40	157
WP_265026609.1	91	30.687	466	244	18	1	461	1134	41	2345	3520	4031	2.24e-38	151
WP_269203989.1	91	32.059	471	241	18	7	472	1143	41	2330	3520	4031	4.43e-42	163
WP_281346862.1	91	31.013	474	242	17	7	472	1143	41	2330	3520	4031	5.42e-40	156
WP_285534789.1	91	32.059	471	241	18	7	472	1143	41	2330	3520	4031	7.03e-42	162
WP_245994729.1	109	64.598	435	131	7	1	424	1054	40	1870	3138	3202	3.42e-166	513
WP_264707683.1	91	30.835	467	239	19	1	458	1132	40	2345	3520	4031	1.34e-35	142
WP_265014417.1	91	30.835	467	239	19	1	458	1132	40	2345	3520	4031	4.96e-35	140
WP_182367238.1	109	72.366	579	142	6	2	576	1471	39	1507	3201	3202	0	800
WP_182366895.1	91	32.546	381	169	12	3	370	1130	33	2330	3247	4031	3.12e-34	137
WP_259245590.1	91	31.688	385	170	15	1	376	1138	33	2345	3247	4031	3.71e-30	124
WP_275009051.1	109	50.893	336	151	6	1	327	979	33	2209	3201	3202	3.94e-83	286
WP_151808104.1	109	67.037	270	78	6	12	274	852	31	2404	3201	3202	1.06e-96	322
WP_182158703.1	91	29.843	382	181	14	1	376	1197	31	2345	3247	4031	1.23e-24	107
WP_245994729.1	91	26.866	335	198	15	116	421	1054	29	2822	3772	4031	2.76e-15	76.3
WP_182367238.1	91	42.953	149	69	4	3	150	1471	27	2330	2731	4031	1.35e-18	87.8
WP_182367238.1	91	27.899	276	168	12	293	547	1471	27	2969	3766	4031	3.2e-13	70.1
WP_230609069.1	14	26.877	253	109	8	785	967	1107	17	13751	13011	13820	4.48e-12	65.9
WP_264686242.1	14	26.877	253	109	8	785	967	1107	17	13751	13011	13820	4.3e-12	65.9
WP_264690038.1	14	26.877	253	109	8	785	967	1107	17	13751	13011	13820	4.02e-12	66.2
WP_265028094.1	14	26.877	253	109	8	785	967	1107	17	13751	13011	13820	4.09e-12	66.2
WP_265044363.1	14	26.639	244	103	8	793	966	1106	16	13724	13011	13820	3.03e-11	63.2
WP_151808104.1	221	88.525	122	14	0	731	852	852	14	775	410	775	3.94e-68	222
WP_230609069.1	221	40.268	149	59	6	963	1107	1107	13	772	404	775	6.17e-15	71.6
WP_264686242.1	221	40.268	149	59	6	963	1107	1107	13	772	404	775	6.35e-15	71.6
WP_264690038.1	221	40.268	149	59	6	963	1107	1107	13	772	404	775	6.23e-15	71.6
WP_265028094.1	221	40.268	149	59	6	963	1107	1107	13	772	404	775	6.4e-15	71.6
WP_265044363.1	221	40.94	149	58	6	962	1106	1106	13	772	404	775	2.11e-14	70.1
WP_015588932.1	221	91.803	122	10	0	1026	1147	1147	11	775	410	775	4.58e-70	230
WP_144054595.1	221	91.803	122	10	0	1015	1136	1136	11	775	410	775	3.52e-70	231
WP_220468193.1	221	87.705	122	15	0	1012	1133	1133	11	775	410	775	1.65e-66	220
WP_246484044.1	221	93.443	122	8	0	1028	1149	1149	11	775	410	775	2.31e-71	234
WP_246484107.1	221	88.525	122	14	0	1021	1142	1142	11	775	410	775	2.06e-67	223
WP_259245590.1	221	93.443	122	8	0	1017	1138	1138	11	775	410	775	4.61e-71	233
WP_264331197.1	221	97.541	122	3	0	1026	1147	1147	11	775	410	775	5.3e-75	244
WP_264685593.1	221	88.525	122	14	0	1015	1136	1136	11	775	410	775	6.93e-68	224
WP_264686521.1	221	95.902	122	4	1	1015	1135	1135	11	775	410	775	8.99e-72	235
WP_264687243.1	221	88.525	122	14	0	1012	1133	1133	11	775	410	775	1.15e-67	223
WP_264706338.1	221	91.803	122	10	0	1011	1132	1132	11	775	410	775	3.56e-70	231
WP_264707683.1	221	92.623	122	9	0	1011	1132	1132	11	775	410	775	3.75e-69	228
WP_264708000.1	221	92.623	122	9	0	1015	1136	1136	11	775	410	775	2.73e-71	234
WP_264719298.1	221	88.525	122	14	0	1011	1132	1132	11	775	410	775	1.75e-67	223
WP_264723461.1	221	86.885	122	16	0	1016	1137	1137	11	775	410	775	1.77e-64	214
WP_264724098.1	221	87.705	122	15	0	1011	1132	1132	11	775	410	775	2.22e-65	217
WP_264736361.1	221	88.525	122	14	0	1007	1128	1128	11	775	410	775	3.15e-66	219
WP_264954196.1	221	91.803	122	10	0	1015	1136	1136	11	775	410	775	3.28e-70	231
WP_265014417.1	221	92.623	122	9	0	1011	1132	1132	11	775	410	775	1.81e-69	228
WP_265016804.1	221	88.525	122	14	0	1007	1128	1128	11	775	410	775	2.8e-66	219
WP_265017684.1	221	88.525	122	14	0	1007	1128	1128	11	775	410	775	2.94e-66	219
WP_265018093.1	221	88.525	122	14	0	1011	1132	1132	11	775	410	775	1.64e-67	223
WP_265024674.1	221	87.705	122	15	0	1011	1132	1132	11	775	410	775	2.65e-65	217
WP_265026609.1	221	90.164	122	12	0	1013	1134	1134	11	775	410	775	3.9e-69	228
WP_265037553.1	221	97.541	122	3	0	1011	1132	1132	11	775	410	775	4.96e-75	244
WP_265039437.1	221	88.525	122	14	0	1015	1136	1136	11	775	410	775	1.02e-65	218
WP_269203989.1	221	88.525	122	14	0	1022	1143	1143	11	775	410	775	3.62e-66	219
WP_275945956.1	221	91.803	122	10	0	1026	1147	1147	11	775	410	775	3.69e-70	231
WP_281346862.1	221	90.984	122	11	0	1022	1143	1143	11	775	410	775	2.13e-69	228
WP_281508678.1	221	88.525	122	14	0	1025	1146	1146	11	775	410	775	1.1e-67	224
WP_285534789.1	221	87.705	122	15	0	1022	1143	1143	11	775	410	775	2.48e-65	217
WP_182183945.1	221	89.167	120	13	0	1039	1158	1164	10	775	416	775	1.08e-65	218
WP_182366895.1	221	63.115	122	41	2	1013	1130	1130	10	775	410	775	2.06e-32	122
WP_259346712.1	221	89.167	120	13	0	1028	1147	1153	10	775	416	775	7.84e-66	218
WP_275020180.1	221	85.833	120	17	0	1037	1156	1162	10	775	416	775	4.9e-63	210

## Sheet: CifB_VS_SRR13990441_proteome
qseqid	sallseqid	pident	length	mismatch	gapopen	qstart	qend	qlen	qcovs	sstart	send	slen	evalue	bitscore
WP_151808104.1	NEDEAKLG_00765	26.407	231	143	9	34	245	852	25	266	488	500	7.45e-11	60.1
WP_275009051.1	NEDEAKLG_00765	25.795	283	168	12	2	263	979	27	184	445	500	4.37e-11	60.8
WP_265023166.1	NEDEAKLG_00765	30.237	549	285	21	1	526	1166	45	15	488	500	3.74e-46	169
WP_010962722.1	NEDEAKLG_00765	28.648	562	286	24	1	533	1166	46	15	490	500	7.08e-35	135
WP_038228284.1	NEDEAKLG_00765	28.47	562	287	24	1	533	1166	46	15	490	500	2.45e-34	133
WP_044471243.1	NEDEAKLG_00765	28.799	566	280	25	1	533	1166	46	15	490	500	4.91e-35	135
WP_155969568.1	NEDEAKLG_00765	28.975	566	279	25	1	533	1166	46	15	490	500	6.92e-36	138
WP_182365082.1	NEDEAKLG_00765	28.799	566	280	25	1	533	1166	46	15	490	500	4.47e-35	135
WP_264687243.1	NEDEAKLG_00765	29.745	548	287	20	1	524	1133	46	15	488	500	2.24e-44	163
WP_264706338.1	NEDEAKLG_00765	30.292	548	285	21	1	525	1132	46	15	488	500	2.26e-43	160
WP_264707683.1	NEDEAKLG_00765	29.508	549	285	22	1	522	1132	46	15	488	500	9.26e-39	147
WP_264719298.1	NEDEAKLG_00765	29.583	551	285	20	1	525	1132	46	15	488	500	1.07e-41	155
WP_264723461.1	NEDEAKLG_00765	29.69	549	290	21	1	528	1137	46	15	488	500	7.01e-45	165
WP_264724098.1	NEDEAKLG_00765	30.292	548	285	21	1	525	1132	46	15	488	500	1.04e-43	161
WP_265014417.1	NEDEAKLG_00765	29.508	549	285	22	1	522	1132	46	15	488	500	3.23e-38	145
WP_265018093.1	NEDEAKLG_00765	29.038	551	288	21	1	525	1132	46	15	488	500	2.71e-40	151
WP_265024674.1	NEDEAKLG_00765	30.292	548	285	21	1	525	1132	46	15	488	500	1.61e-43	161
WP_265026609.1	NEDEAKLG_00765	29.69	549	287	22	1	525	1134	46	15	488	500	9.8e-42	155
WP_265037553.1	NEDEAKLG_00765	30.474	548	282	19	1	523	1132	46	15	488	500	1.57e-44	164
WP_274979037.1	NEDEAKLG_00765	28.799	566	280	25	1	533	1166	46	15	490	500	4.31e-35	135
WP_275019197.1	NEDEAKLG_00765	28.799	566	280	25	1	533	1166	46	15	490	500	2.48e-35	136
WP_144054595.1	NEDEAKLG_00765	30	550	288	20	1	529	1136	47	15	488	500	1.78e-44	164
WP_182158703.1	NEDEAKLG_00765	26.768	594	287	23	1	564	1197	47	15	490	500	4.12e-31	124
WP_259245590.1	NEDEAKLG_00765	28.975	566	282	26	1	538	1138	47	15	488	500	7.63e-34	132
WP_259346712.1	NEDEAKLG_00765	30.088	565	279	23	1	540	1153	47	15	488	500	3.36e-45	166
WP_264708000.1	NEDEAKLG_00765	30	550	288	20	1	529	1136	47	15	488	500	1.83e-44	164
WP_264736361.1	NEDEAKLG_00765	29.837	553	283	21	1	527	1128	47	15	488	500	2.45e-37	142
WP_264954196.1	NEDEAKLG_00765	30	550	288	20	1	529	1136	47	15	488	500	2.07e-44	163
WP_265016804.1	NEDEAKLG_00765	29.656	553	284	21	1	527	1128	47	15	488	500	4.22e-37	142
WP_265017684.1	NEDEAKLG_00765	29.837	553	283	21	1	527	1128	47	15	488	500	6.22e-37	141
WP_265039437.1	NEDEAKLG_00765	30	550	288	20	1	529	1136	47	15	488	500	1.58e-44	164
WP_220468193.1	NEDEAKLG_00765	28.986	552	289	21	1	526	1133	46	14	488	500	5.35e-40	150
WP_182367238.1	NEDEAKLG_00765	28.371	571	291	22	3	547	1471	37	10	488	500	6.13e-34	132
WP_230609069.1	NEDEAKLG_00765	29.661	472	251	16	3	468	1107	42	10	406	500	1.25e-35	137
WP_264686242.1	NEDEAKLG_00765	29.449	472	252	16	3	468	1107	42	10	406	500	6.79e-35	135
WP_264690038.1	NEDEAKLG_00765	29.661	472	251	16	3	468	1107	42	10	406	500	1.27e-35	137
WP_265028094.1	NEDEAKLG_00765	29.661	472	251	16	3	468	1107	42	10	406	500	1.29e-35	137
WP_265044363.1	NEDEAKLG_00765	30.297	472	250	17	3	470	1106	42	10	406	500	1.19e-37	143
WP_182366895.1	NEDEAKLG_00765	30.966	507	260	19	3	490	1130	43	10	445	500	6.53e-40	150
WP_264686521.1	NEDEAKLG_00765	30.418	526	264	20	7	510	1135	44	10	455	500	2.99e-40	151
WP_246484044.1	NEDEAKLG_00765	29.55	555	293	22	7	539	1149	46	10	488	500	4e-45	166
WP_246484107.1	NEDEAKLG_00765	29.496	556	289	20	7	536	1142	46	10	488	500	8.31e-42	155
WP_264331197.1	NEDEAKLG_00765	29.422	554	288	24	7	537	1147	46	10	483	500	2.52e-36	139
WP_269203989.1	NEDEAKLG_00765	30.561	553	287	21	7	536	1143	46	10	488	500	1.79e-45	167
WP_281346862.1	NEDEAKLG_00765	29.676	556	288	20	7	536	1143	46	10	488	500	1.65e-43	161
WP_285534789.1	NEDEAKLG_00765	30.561	553	287	21	7	536	1143	46	10	488	500	2.18e-45	166
WP_015588932.1	NEDEAKLG_00765	30.27	555	290	20	7	540	1147	47	10	488	500	1.38e-46	170
WP_182183945.1	NEDEAKLG_00765	30.351	570	281	23	7	551	1164	47	10	488	500	1.92e-47	172
WP_275020180.1	NEDEAKLG_00765	30.282	568	282	22	7	549	1162	47	10	488	500	9.21e-46	167
WP_275945956.1	NEDEAKLG_00765	30.27	555	290	20	7	540	1147	47	10	488	500	1.44e-46	170
WP_275944372.1	NEDEAKLG_00765	30.27	555	290	20	7	540	813	66	10	488	500	2.71e-47	171
WP_230609069.1	NEDEAKLG_00248	26.639	244	103	8	794	967	1107	16	9	246	325	1.67e-12	64.7
WP_264686242.1	NEDEAKLG_00248	26.639	244	103	8	794	967	1107	16	9	246	325	1.64e-12	64.7
WP_264690038.1	NEDEAKLG_00248	26.639	244	103	8	794	967	1107	16	9	246	325	1.61e-12	64.7
WP_265028094.1	NEDEAKLG_00248	26.639	244	103	8	794	967	1107	16	9	246	325	1.67e-12	64.7
WP_265044363.1	NEDEAKLG_00248	26.639	244	103	8	793	966	1106	16	9	246	325	4.66e-12	63.2
WP_264685593.1	NEDEAKLG_00765	31.015	532	264	22	2	510	1136	45	4	455	500	2.44e-41	154
WP_281508678.1	NEDEAKLG_00765	30.427	562	288	25	2	537	1146	47	4	488	500	1.28e-42	158

## Sheet: CifA_VS_SRR13990442_genome
qseqid	sallseqid	pident	length	mismatch	gapopen	qstart	qend	qlen	qcovs	sstart	send	slen	evalue	bitscore
WP_262986426.1	87	32.969	458	263	13	11	440	447	96	998	2323	4104	1.72e-55	194
WP_264339210.1	87	28.838	482	279	14	11	462	498	91	998	2341	4104	2.32e-35	136
WP_265014379.1	87	34.978	446	240	18	25	437	460	90	1019	2305	4104	7.52e-41	151
WP_264331022.1	87	33.915	401	226	16	26	401	416	90	1019	2179	4104	8.25e-38	141
WP_285534790.1	87	31.519	441	268	14	15	433	473	89	1019	2305	4104	9.49e-38	142
WP_182366893.1	87	31.398	465	262	15	8	441	486	89	989	2305	4104	7.28e-37	140
WP_269203988.1	87	31.066	441	270	14	15	433	473	89	1019	2305	4104	1.43e-37	142
WP_096617583.1	87	31.435	439	269	15	25	441	476	88	1019	2305	4104	9.18e-37	140
WP_236514643.1	87	32.574	439	262	18	26	440	478	87	1019	2305	4104	1.65e-35	136
WP_265040852.1	87	32.574	439	262	18	26	440	478	87	1019	2305	4104	1.49e-35	136
WP_264374131.1	87	31.519	441	268	14	25	443	483	87	1019	2305	4104	5.68e-38	143
WP_265044143.1	87	31.306	444	265	14	25	443	483	87	1019	2305	4104	1.79e-37	142
WP_151808116.1	87	30.752	439	272	15	25	441	479	87	1019	2305	4104	6.85e-34	131
WP_265031276.1	87	34.821	448	241	16	25	440	487	85	1019	2305	4104	1.06e-43	160
WP_264685594.1	87	32.564	433	248	11	11	417	479	85	998	2242	4104	1.19e-41	154
WP_264686520.1	87	32.564	433	248	11	11	417	479	85	998	2242	4104	1.61e-41	154
WP_281508677.1	87	35.059	425	229	18	26	419	477	83	1019	2245	4104	3.48e-38	144
WP_182367236.1	87	33.181	437	231	16	2	399	493	81	935	2179	4104	2.71e-38	144
WP_265018084.1	87	32.22	419	248	14	5	402	492	81	968	2179	4104	6.9e-37	140
WP_281413993.1	87	31.328	399	244	12	15	395	483	79	1019	2179	4104	3.78e-33	129
WP_265017917.1	87	35.572	402	214	16	26	397	480	78	1019	2179	4104	1.14e-36	139
WP_265039521.1	87	35.572	402	214	16	26	397	480	78	1019	2179	4104	8.11e-37	140
WP_281178737.1	87	33.668	398	232	13	15	391	481	78	1019	2179	4104	6.02e-39	146
WP_197907389.1	87	31.311	412	241	15	2	385	491	78	935	2128	4104	1.25e-36	139
WP_012673191.1	87	29.744	390	240	12	9	377	474	78	992	2122	4104	7.34e-29	116
WP_044471237.1	87	29.744	390	240	12	9	377	474	78	992	2122	4104	3.99e-29	117
WP_070356873.1	87	29.744	390	240	12	9	377	474	78	992	2122	4104	4.41e-29	116
WP_103412384.1	87	29.744	390	240	12	9	377	474	78	992	2122	4104	6.89e-29	116
WP_155968735.1	87	29.744	390	240	12	9	377	474	78	992	2122	4104	4.45e-29	116
WP_182158704.1	87	29.744	390	240	12	9	377	474	78	992	2122	4104	3.51e-29	117
WP_182365068.1	87	29.744	390	240	12	9	377	474	78	992	2122	4104	6.83e-29	116
WP_236515056.1	87	29.744	390	240	12	9	377	474	78	992	2122	4104	2.46e-29	117
WP_010962721.1	87	29.231	390	242	12	9	377	474	78	992	2122	4104	3.36e-28	114
WP_038198916.1	87	29.231	390	242	12	9	377	474	78	992	2122	4104	2.21e-28	114
WP_138264912.1	87	29.231	390	242	12	9	377	474	78	992	2122	4104	2.51e-28	114
WP_274999262.1	87	29.231	390	242	12	9	377	474	78	992	2122	4104	5.9e-29	116
WP_275019195.1	87	29.231	390	242	12	9	377	474	78	992	2122	4104	2.15e-28	114
WP_264707155.1	87	36.476	403	209	16	25	396	484	77	1019	2179	4104	1.59e-41	154
WP_264337289.1	87	34.171	398	229	16	26	401	491	77	1019	2179	4104	3.21e-37	141
WP_265024292.1	87	34.171	398	229	16	26	401	491	77	1019	2179	4104	6.66e-37	140
WP_264337508.1	87	33.92	398	230	16	26	401	487	77	1019	2179	4104	1.4e-36	139
WP_264685196.1	87	33.92	398	230	16	26	401	491	77	1019	2179	4104	2e-37	142
WP_264687494.1	87	33.584	399	231	16	26	402	490	77	1019	2179	4104	1.38e-38	145
WP_275009169.1	87	33.03	330	183	11	1	304	394	77	1226	2179	4104	1.12e-28	114
WP_174516982.1	87	32.93	413	225	13	2	380	493	77	935	2119	4104	2.85e-31	123
WP_264723373.1	87	32.918	401	231	17	25	401	489	77	1019	2179	4104	1.52e-36	139
WP_182282789.1	87	32.915	398	234	13	26	402	492	77	1022	2179	4104	2.28e-37	142
WP_174516070.1	87	32.668	401	233	15	25	402	490	77	1019	2179	4104	4.55e-39	147
WP_213862852.1	87	32.663	398	235	15	26	402	490	77	1022	2179	4104	8.91e-36	137
WP_264722804.1	87	32.663	398	234	13	26	401	491	77	1022	2179	4104	3.55e-38	144
WP_265026410.1	87	32.581	399	237	15	25	403	491	77	1019	2179	4104	2.17e-36	139
WP_265041340.1	87	32.412	398	239	12	25	403	491	77	1019	2179	4104	1.84e-35	136
WP_264719135.1	87	31.75	400	236	14	26	402	490	77	1022	2179	4104	5.03e-35	135
WP_213863263.1	87	31.671	401	237	14	25	402	490	77	1019	2179	4104	5.08e-35	135
WP_264378219.1	87	31.579	399	243	12	25	405	493	77	1019	2179	4104	1.44e-33	130
WP_274979661.1	87	30.892	314	190	11	4	295	385	76	1253	2179	4104	7.99e-20	87
WP_275008377.1	87	28.981	314	196	10	4	295	385	76	1253	2179	4104	1.85e-16	76.6
WP_265037743.1	87	32.412	398	236	14	26	401	502	75	1019	2179	4104	1.8e-34	133
WP_264687170.1	87	29.894	378	237	11	25	384	481	75	1019	2122	4104	1.09e-29	118
WP_264707803.1	87	31.51	384	226	13	25	385	491	74	1019	2128	4104	3.66e-34	132
WP_209452277.1	87	32.376	383	222	14	26	385	491	73	1022	2128	4104	9.45e-37	140
WP_285520098.1	87	32.115	383	223	14	26	385	491	73	1022	2128	4104	4.49e-36	138
WP_265044327.1	87	31.854	383	224	14	26	385	491	73	1022	2128	4104	8.49e-36	137
WP_265044362.1	87	31.088	386	223	15	26	385	492	73	1022	2128	4104	4.73e-32	126
WP_214249877.1	87	30.623	369	222	10	4	352	486	72	977	2041	4104	1.15e-28	115
WP_265024246.1	87	31.152	382	204	12	11	367	503	71	998	2041	4104	2.98e-33	130
WP_264687046.1	87	35.227	352	196	15	26	356	490	68	1019	2041	4104	1.64e-35	136
WP_265023055.1	87	35.227	352	196	14	26	356	495	67	1019	2041	4104	5.83e-38	144
WP_253307349.1	87	34.694	343	191	13	25	350	489	67	1019	1999	4104	2.95e-32	126
WP_265017547.1	87	34.694	343	191	13	25	350	489	67	1019	1999	4104	2.84e-32	126
WP_265045246.1	87	34.402	343	192	13	25	350	489	67	1019	1999	4104	2.89e-32	126
WP_253303139.1	87	32.353	340	203	8	11	336	483	67	998	1978	4104	4.69e-34	132
WP_275020182.1	87	30.504	377	231	12	25	380	529	67	1019	2119	4104	6.39e-28	114
WP_264331196.1	87	34.848	330	188	10	25	337	484	65	1019	1978	4104	2.38e-32	126
WP_265035906.1	87	34.242	330	190	11	25	337	489	64	1019	1978	4104	2.96e-30	120
WP_274999665.1	87	33.538	325	189	10	15	322	511	60	1019	1963	4104	1.75e-30	121
WP_182183944.1	87	33.333	330	193	10	25	337	521	60	1019	1978	4104	2.19e-30	121
WP_264331022.1	104	80.612	196	38	0	1	196	416	47	592	5	3583	6.82e-107	337
WP_265014379.1	104	78.173	197	42	1	1	197	460	43	592	5	3583	1.08e-100	322
WP_262986426.1	104	60.101	198	74	2	1	194	447	43	592	2	3583	1.95e-75	251
WP_264339210.1	104	51.659	211	82	4	1	207	498	42	592	8	3583	2.7e-59	207
WP_096617583.1	104	90.355	197	18	1	1	197	476	41	592	5	3583	5.33e-121	377
WP_264687170.1	104	84.422	199	28	2	1	199	481	41	592	5	3583	1.23e-107	341
WP_281508677.1	104	80.612	196	38	0	1	196	477	41	592	5	3583	2.58e-106	338
WP_236514643.1	104	79.592	196	40	0	1	196	478	41	592	5	3583	8.22e-106	336
WP_265017917.1	104	79.592	196	40	0	1	196	480	41	592	5	3583	5.65e-106	337
WP_265039521.1	104	79.592	196	40	0	1	196	480	41	592	5	3583	5.36e-106	337
WP_265040852.1	104	79.592	196	40	0	1	196	478	41	592	5	3583	8.31e-106	336
WP_151808116.1	104	78.68	197	41	1	1	197	479	41	592	5	3583	9.1e-102	325
WP_264707155.1	104	78.68	197	41	1	1	197	484	41	592	5	3583	8.62e-102	325
WP_264374131.1	104	78.173	197	42	1	1	197	483	41	592	5	3583	2.27e-101	324
WP_265044143.1	104	77.665	197	43	1	1	197	483	41	592	5	3583	1.11e-100	323
WP_264685594.1	104	67.337	199	58	3	1	195	479	41	592	5	3583	4.15e-84	277
WP_264686520.1	104	67.337	199	58	3	1	195	479	41	592	5	3583	4.4e-84	277
WP_012673191.1	104	60.714	196	73	1	1	192	474	41	592	5	3583	7.73e-76	253
WP_044471237.1	104	60.714	196	73	1	1	192	474	41	592	5	3583	7.73e-76	253
WP_070356873.1	104	60.714	196	73	1	1	192	474	41	592	5	3583	8.11e-76	253
WP_103412384.1	104	60.714	196	73	1	1	192	474	41	592	5	3583	6.87e-76	253
WP_155968735.1	104	60.714	196	73	1	1	192	474	41	592	5	3583	8.36e-76	253
WP_182158704.1	104	60.714	196	73	1	1	192	474	41	592	5	3583	5.65e-76	254
WP_236515056.1	104	60.714	196	73	1	1	192	474	41	592	5	3583	5.22e-76	254
WP_010962721.1	104	60.204	196	74	1	1	192	474	41	592	5	3583	3.2e-75	252
WP_038198916.1	104	60.204	196	74	1	1	192	474	41	592	5	3583	2.73e-75	252
WP_138264912.1	104	60.204	196	74	1	1	192	474	41	592	5	3583	2.82e-75	252
WP_182365068.1	104	60.204	196	74	1	1	192	474	41	592	5	3583	2.76e-75	252
WP_274999262.1	104	60.204	196	74	1	1	192	474	41	592	5	3583	9.22e-76	253
WP_275019195.1	104	60.204	196	74	1	1	192	474	41	592	5	3583	1.87e-75	252
WP_265024246.1	104	51.659	211	82	4	1	207	503	41	592	8	3583	3.9e-59	206
WP_264331196.1	104	97.959	196	4	0	1	196	484	40	592	5	3583	4.04e-131	404
WP_182367236.1	104	88.325	197	21	1	1	197	493	40	592	8	3583	6.34e-115	361
WP_174516982.1	104	87.817	197	22	1	1	197	493	40	592	8	3583	7.9e-114	358
WP_214249877.1	104	86.735	196	26	0	1	196	486	40	592	5	3583	1.08e-116	366
WP_265041340.1	104	86.364	198	25	1	1	198	491	40	592	5	3583	9.27e-112	353
WP_213862852.1	104	84.694	196	30	0	1	196	490	40	592	5	3583	2.95e-113	357
WP_253307349.1	104	84.694	196	30	0	1	196	489	40	592	5	3583	1.19e-112	355
WP_265017547.1	104	84.694	196	30	0	1	196	489	40	592	5	3583	1.24e-112	355
WP_265045246.1	104	84.694	196	30	0	1	196	489	40	592	5	3583	1.05e-112	355
WP_209452277.1	104	84.184	196	31	0	1	196	491	40	592	5	3583	1.07e-112	355
WP_285520098.1	104	84.184	196	31	0	1	196	491	40	592	5	3583	1.15e-112	355
WP_264722804.1	104	84.103	195	31	0	1	195	491	40	592	8	3583	3.58e-111	351
WP_264378219.1	104	83.92	199	29	2	1	199	493	40	592	5	3583	1.57e-107	342
WP_197907389.1	104	83.673	196	32	0	1	196	491	40	592	5	3583	4.89e-112	353
WP_264687494.1	104	83.673	196	32	0	1	196	490	40	592	5	3583	2.03e-111	352
WP_265023055.1	104	83.673	196	32	0	1	196	495	40	592	5	3583	2.09e-111	352
WP_265031276.1	104	83.673	196	32	0	1	196	487	40	592	5	3583	2.89e-111	351
WP_264707803.1	104	81.633	196	36	0	1	196	491	40	592	5	3583	1.69e-108	344
WP_265044327.1	104	81.633	196	36	0	1	196	491	40	592	5	3583	5.44e-109	345
WP_264723373.1	104	81.122	196	37	0	1	196	489	40	592	5	3583	4.08e-106	337
WP_264687046.1	104	80.612	196	38	0	1	196	490	40	592	5	3583	3.69e-106	338
WP_265024292.1	104	80.612	196	38	0	1	196	491	40	592	5	3583	4.98e-106	337
WP_264337508.1	104	80.102	196	39	0	1	196	487	40	592	5	3583	2.37e-105	335
WP_264685196.1	104	79.592	196	40	0	1	196	491	40	592	5	3583	1.95e-104	333
WP_265035906.1	104	79.592	196	40	0	1	196	489	40	592	5	3583	3.51e-103	330
WP_264337289.1	104	79.082	196	41	0	1	196	491	40	592	5	3583	3.42e-104	332
WP_174516070.1	104	78.68	197	41	1	1	197	490	40	592	5	3583	1.03e-101	326
WP_213863263.1	104	78.68	197	41	1	1	197	490	40	592	5	3583	1.49e-101	325
WP_265026410.1	104	78.68	197	41	1	1	197	491	40	592	5	3583	8.96e-102	326
WP_182282789.1	104	78.173	197	42	1	1	197	492	40	592	5	3583	7.48e-101	323
WP_265018084.1	104	78.173	197	42	1	1	197	492	40	592	5	3583	8.37e-101	323
WP_264719135.1	104	77.665	197	43	1	1	197	490	40	592	5	3583	5.23e-100	321
WP_285534790.1	104	77.005	187	42	1	1	187	473	40	562	5	3583	2.34e-93	302
WP_269203988.1	104	76.471	187	43	1	1	187	473	40	562	5	3583	1.56e-92	300
WP_265044362.1	104	75	196	49	0	1	196	492	40	592	5	3583	8.89e-97	312
WP_253303139.1	104	66.332	199	60	3	1	195	483	40	592	5	3583	1.15e-80	267
WP_182366893.1	104	58.883	197	76	2	1	193	486	40	592	5	3583	6.83e-69	234
WP_281178737.1	104	94.086	186	11	0	1	186	481	39	562	5	3583	1.11e-118	371
WP_281413993.1	104	82.54	189	30	2	1	189	483	39	562	5	3583	1.88e-98	317
WP_265037743.1	104	80	195	39	0	1	195	502	39	592	8	3583	2.49e-103	330
WP_182183944.1	104	82.143	196	35	0	1	196	521	38	592	5	3583	6.94e-109	346
WP_275020182.1	104	79.082	196	41	0	1	196	529	37	592	5	3583	3.43e-104	334
WP_274999665.1	104	81.72	186	34	0	1	186	511	36	562	5	3583	1.36e-101	326
WP_275009169.1	104	71.134	97	27	1	1	97	394	25	292	5	3583	3.24e-39	145
WP_274979661.1	104	76.404	89	21	0	1	89	385	23	274	8	3583	3.9e-39	144
WP_275008377.1	104	76.404	89	21	0	1	89	385	23	274	8	3583	4.99e-39	144

## Sheet: CifA_VS_SRR13990442_proteome
qseqid	sallseqid	pident	length	mismatch	gapopen	qstart	qend	qlen	qcovs	sstart	send	slen	evalue	bitscore
WP_275019195.1	IPLNFHCK_00579	30.088	452	280	16	8	436	474	91	37	475	490	1.57e-39	144
WP_274999262.1	IPLNFHCK_00579	30.088	452	280	16	8	436	474	91	37	475	490	4.14e-40	145
WP_155968735.1	IPLNFHCK_00579	30.531	452	278	16	8	436	474	91	37	475	490	2.87e-40	146
WP_236515056.1	IPLNFHCK_00579	30.531	452	278	16	8	436	474	91	37	475	490	1.85e-40	146
WP_182365068.1	IPLNFHCK_00579	30.531	452	278	16	8	436	474	91	37	475	490	4.4e-40	145
WP_182158704.1	IPLNFHCK_00579	30.752	452	277	16	8	436	474	91	37	475	490	9.19e-41	147
WP_138264912.1	IPLNFHCK_00579	30.088	452	280	16	8	436	474	91	37	475	490	1.92e-39	144
WP_103412384.1	IPLNFHCK_00579	30.531	452	278	16	8	436	474	91	37	475	490	5.11e-40	145
WP_044471237.1	IPLNFHCK_00579	30.531	452	278	16	8	436	474	91	37	475	490	2.65e-40	146
WP_070356873.1	IPLNFHCK_00579	30.531	452	278	16	8	436	474	91	37	475	490	1.79e-40	146
WP_038198916.1	IPLNFHCK_00579	29.289	478	283	16	8	463	474	96	37	481	490	1.47e-39	144
WP_012673191.1	IPLNFHCK_00579	30.531	452	278	16	8	436	474	91	37	475	490	4.86e-40	145
WP_010962721.1	IPLNFHCK_00579	30.088	452	280	16	8	436	474	91	37	475	490	3.03e-39	143
WP_285534790.1	IPLNFHCK_00579	33.56	441	259	16	15	433	473	89	47	475	490	7.6e-50	172
WP_285520098.1	IPLNFHCK_00579	31.757	444	262	17	26	444	491	85	48	475	490	6.63e-46	162
WP_281508677.1	IPLNFHCK_00579	34.753	446	243	19	26	440	477	87	47	475	490	1.83e-48	169
WP_281413993.1	IPLNFHCK_00579	33	400	236	13	15	395	483	79	47	433	490	1.06e-44	158
WP_281178737.1	IPLNFHCK_00579	34.837	399	226	14	15	391	481	78	47	433	490	6.08e-48	167
WP_182367236.1	IPLNFHCK_00579	33.403	476	263	17	2	442	493	89	19	475	490	2.55e-48	169
WP_182366893.1	IPLNFHCK_00579	31.828	465	260	15	8	441	486	89	37	475	490	1.06e-46	164
WP_275020182.1	IPLNFHCK_00579	31.22	410	250	14	25	412	529	73	47	446	490	1.24e-38	142
WP_275009169.1	IPLNFHCK_00579	33.939	330	180	12	1	304	394	77	116	433	490	9.61e-37	134
WP_275008377.1	IPLNFHCK_00579	34.713	314	178	11	4	295	385	76	125	433	490	1.56e-34	128
WP_274999665.1	IPLNFHCK_00579	32.439	410	245	14	15	402	511	76	47	446	490	1.69e-43	155
WP_274979661.1	IPLNFHCK_00579	34.076	314	180	11	4	295	385	76	125	433	490	2.97e-34	127
WP_269203988.1	IPLNFHCK_00579	33.56	441	259	17	15	433	473	89	47	475	490	1.97e-49	171
WP_265039521.1	IPLNFHCK_00579	36.07	402	212	16	26	397	480	78	47	433	490	1.37e-46	164
WP_265024246.1	IPLNFHCK_00579	28.986	483	282	14	11	467	503	91	40	487	490	7.31e-41	148
WP_236514643.1	IPLNFHCK_00579	32.802	439	261	18	26	440	478	87	47	475	490	1.67e-41	149
WP_265045246.1	IPLNFHCK_00579	33.582	402	227	17	25	401	489	77	47	433	490	2.19e-43	155
WP_265044362.1	IPLNFHCK_00579	31.931	404	229	17	26	401	492	76	48	433	490	2.12e-40	147
WP_265044327.1	IPLNFHCK_00579	31.532	444	263	17	26	444	491	85	48	475	490	1.22e-45	161
WP_265044143.1	IPLNFHCK_00579	33.333	444	256	16	25	443	483	87	47	475	490	1.63e-49	171
WP_265041340.1	IPLNFHCK_00579	33.584	399	233	13	25	403	491	77	47	433	490	4.27e-44	157
WP_265040852.1	IPLNFHCK_00579	32.802	439	261	18	26	440	478	87	47	475	490	2.2e-41	149
WP_265037743.1	IPLNFHCK_00579	35.323	402	219	16	26	401	502	75	47	433	490	2.95e-47	166
WP_265035906.1	IPLNFHCK_00579	33.107	441	260	17	25	442	489	85	47	475	490	5.46e-44	157
WP_265031276.1	IPLNFHCK_00579	35.268	448	239	16	25	440	487	85	47	475	490	3.2e-54	184
WP_265026410.1	IPLNFHCK_00579	34.25	400	229	16	25	403	491	77	47	433	490	3.07e-48	168
WP_265024292.1	IPLNFHCK_00579	35.075	402	220	17	26	401	491	77	47	433	490	3.5e-46	162
WP_265023055.1	IPLNFHCK_00579	33.824	408	223	17	26	407	495	77	47	433	490	1.27e-45	161
WP_265018084.1	IPLNFHCK_00579	35.088	399	226	15	25	402	492	77	47	433	490	4.38e-49	171
WP_265017917.1	IPLNFHCK_00579	36.07	402	212	16	26	397	480	78	47	433	490	2.01e-46	163
WP_265017547.1	IPLNFHCK_00579	33.582	402	227	17	25	401	489	77	47	433	490	6.16e-44	156
WP_265014379.1	IPLNFHCK_00579	35.398	452	242	18	25	443	460	91	47	481	490	1.41e-51	176
WP_264687494.1	IPLNFHCK_00579	34.25	400	227	17	26	402	490	77	47	433	490	4.66e-46	162
WP_264378219.1	IPLNFHCK_00579	33.25	400	235	13	25	405	493	77	47	433	490	3.13e-45	160
WP_264374131.1	IPLNFHCK_00579	33.333	441	260	15	25	443	483	87	47	475	490	5.45e-50	173
WP_253307349.1	IPLNFHCK_00579	33.582	402	227	17	25	401	489	77	47	433	490	6.61e-44	156
WP_264723373.1	IPLNFHCK_00579	33.582	402	227	18	25	401	489	77	47	433	490	2.3e-43	155
WP_264722804.1	IPLNFHCK_00579	35.427	398	223	14	26	401	491	77	48	433	490	1.79e-50	174
WP_264719135.1	IPLNFHCK_00579	33.666	401	227	16	26	402	490	77	48	433	490	1.43e-45	161
WP_264707803.1	IPLNFHCK_00579	31.236	445	265	16	25	444	491	86	47	475	490	7.06e-44	156
WP_264707155.1	IPLNFHCK_00579	36.973	403	207	16	25	396	484	77	47	433	490	6.45e-52	178
WP_264687170.1	IPLNFHCK_00579	32.494	397	239	14	25	402	481	79	47	433	490	9.4e-41	147
WP_264687046.1	IPLNFHCK_00579	34.25	400	227	18	26	402	490	77	47	433	490	1.52e-43	155
WP_264686520.1	IPLNFHCK_00579	33.103	435	243	12	11	417	479	85	40	454	490	7.72e-52	177
WP_264685594.1	IPLNFHCK_00579	33.103	435	243	12	11	417	479	85	40	454	490	7.04e-52	178
WP_264685196.1	IPLNFHCK_00579	35.589	399	222	18	26	401	491	77	47	433	490	3.26e-46	163
WP_264339210.1	IPLNFHCK_00579	29.046	482	278	14	11	462	498	91	40	487	490	3.78e-41	149
WP_264337508.1	IPLNFHCK_00579	34.826	402	221	17	26	401	487	77	47	433	490	1.5e-45	161
WP_264337289.1	IPLNFHCK_00579	35.075	402	220	17	26	401	491	77	47	433	490	3.23e-46	163
WP_264331196.1	IPLNFHCK_00579	32.581	399	235	14	25	401	484	78	47	433	490	5.31e-39	142
WP_264331022.1	IPLNFHCK_00579	35.075	402	220	17	26	401	416	90	47	433	490	8.04e-47	162
WP_262986426.1	IPLNFHCK_00579	32.969	458	263	13	11	440	447	96	40	481	490	1.75e-58	194
WP_096617583.1	IPLNFHCK_00579	32.997	397	235	14	25	400	476	79	47	433	490	8.79e-43	153
WP_253303139.1	IPLNFHCK_00579	32.029	409	244	13	11	400	483	81	40	433	490	9.13e-42	150
WP_214249877.1	IPLNFHCK_00579	30.937	459	278	15	4	439	486	90	33	475	490	1.54e-41	150
WP_213863263.1	IPLNFHCK_00579	33.582	402	228	16	25	402	490	77	47	433	490	1.86e-45	160
WP_213862852.1	IPLNFHCK_00579	34.336	399	227	16	26	402	490	77	48	433	490	8.57e-48	167
WP_209452277.1	IPLNFHCK_00579	31.982	444	261	17	26	444	491	85	48	475	490	1.07e-46	164
WP_197907389.1	IPLNFHCK_00579	31.982	444	261	17	26	444	491	85	48	475	490	1.16e-46	164
WP_182282789.1	IPLNFHCK_00579	35.176	398	225	15	26	402	492	77	48	433	490	1.66e-49	172
WP_182183944.1	IPLNFHCK_00579	32.439	410	245	14	25	412	521	74	47	446	490	1.75e-43	156
WP_174516982.1	IPLNFHCK_00579	33.824	476	261	16	2	442	493	89	19	475	490	5.09e-48	167
WP_174516070.1	IPLNFHCK_00579	33.333	402	229	16	25	402	490	77	47	433	490	6.12e-46	162
WP_151808116.1	IPLNFHCK_00579	32.118	439	266	16	25	441	479	87	47	475	490	2.39e-43	154

## Sheet: CifB_VS_SRR13990442_genome
Table S11 - BLAST Search of CI Genes. Output of BLASTP and TBLASTN analyses using a database of CifA and CifB from different Wolbachia strains as query against Wolbachia assemblies and proteomes from C. glomerata.
qseqid	sallseqid	pident	length	mismatch	gapopen	qstart	qend	qlen	qcovs	sstart	send	slen	evalue	bitscore
WP_275944372.1	221	81.801	544	90	6	17	554	813	66	2	1624	1625	0	847
WP_275944372.1	87	30.27	555	290	20	7	540	813	66	2389	3825	4104	7.12e-45	170
WP_151808104.1	83	57.143	560	202	12	307	852	852	64	13	1620	4283	2.59e-178	548
WP_245994729.1	83	45.221	544	228	19	480	1008	1054	50	13	1479	4283	4.69e-109	366
WP_265023166.1	83	41.695	590	279	19	588	1166	1166	50	13	1620	4283	8.51e-96	330
WP_285534789.1	83	56.964	560	203	12	598	1143	1143	48	13	1620	4283	3.12e-174	546
WP_281508678.1	83	58.393	560	197	14	599	1146	1146	48	13	1620	4283	1.46e-170	537
WP_281346862.1	83	56.429	560	206	13	598	1143	1143	48	13	1620	4283	0	566
WP_275945956.1	83	56.964	560	203	13	602	1147	1147	48	13	1620	4283	6.55e-172	540
WP_144054595.1	83	57.143	560	202	13	591	1136	1136	48	13	1620	4283	1.96e-173	544
WP_015588932.1	83	57.143	560	202	13	602	1147	1147	48	13	1620	4283	2.21e-173	544
WP_182366895.1	83	88.073	545	57	2	586	1130	1130	48	10	1620	4283	0	885
WP_269203989.1	83	57.143	560	202	12	598	1143	1143	48	13	1620	4283	2.22e-175	550
WP_265024674.1	83	57.321	560	201	12	587	1132	1132	48	13	1620	4283	2.54e-176	551
WP_264706338.1	83	56.964	560	203	12	587	1132	1132	48	13	1620	4283	1.59e-173	544
WP_264690038.1	221	68.007	547	145	8	13	540	1107	48	2	1609	1625	0	682
WP_265044363.1	221	75.836	538	120	6	13	542	1106	48	2	1609	1625	0	776
WP_265039437.1	83	57.143	560	202	13	591	1136	1136	48	13	1620	4283	7.77e-175	548
WP_265037553.1	83	59.643	560	190	14	585	1132	1132	48	13	1620	4283	0	568
WP_265028094.1	221	68.007	547	145	8	13	540	1107	48	2	1609	1625	0	682
WP_265026609.1	83	59.107	560	193	13	587	1134	1134	48	13	1620	4283	1.03e-179	561
WP_265018093.1	83	57.321	560	201	13	587	1132	1132	48	13	1620	4283	5.68e-175	548
WP_265017684.1	221	79.45	545	99	8	6	541	1128	48	2	1624	1625	0	821
WP_265017684.1	83	59.132	553	196	13	589	1128	1128	48	13	1620	4283	1.26e-178	558
WP_265016804.1	221	80.183	545	95	8	6	541	1128	48	2	1624	1625	0	831
WP_265016804.1	83	59.132	553	196	13	589	1128	1128	48	13	1620	4283	9.48e-179	558
WP_265014417.1	83	58.036	560	200	12	584	1132	1132	48	13	1620	4283	4.21e-179	559
WP_230609069.1	221	68.007	547	145	8	13	540	1107	48	2	1609	1625	0	682
WP_264954196.1	83	57.143	560	202	13	591	1136	1136	48	13	1620	4283	1.84e-173	544
WP_264736361.1	221	79.633	545	98	8	6	541	1128	48	2	1624	1625	0	824
WP_264736361.1	83	58.951	553	197	13	589	1128	1128	48	13	1620	4283	1.55e-177	555
WP_264724098.1	83	57.321	560	201	12	587	1132	1132	48	13	1620	4283	1.88e-176	552
WP_264723461.1	83	60.536	560	185	13	590	1137	1137	48	13	1620	4283	0	577
WP_264719298.1	83	57.321	560	201	13	587	1132	1132	48	13	1620	4283	2.91e-175	549
WP_264708000.1	83	56.964	560	203	13	591	1136	1136	48	13	1620	4283	2.85e-173	544
WP_264707683.1	83	57.857	560	201	12	584	1132	1132	48	13	1620	4283	2.43e-178	557
WP_264687243.1	83	58.036	560	199	14	586	1133	1133	48	13	1620	4283	3.71e-169	533
WP_264686521.1	83	59.459	555	196	14	592	1135	1135	48	10	1620	4283	2.84e-180	562
WP_264686242.1	221	68.007	547	145	8	13	540	1107	48	2	1609	1625	0	682
WP_264685593.1	83	59.64	555	196	13	592	1136	1136	48	10	1620	4283	0	566
WP_259346712.1	221	69.55	555	149	7	6	554	1153	48	2	1624	1625	0	741
WP_259346712.1	83	58.645	561	195	15	602	1150	1153	48	13	1620	4283	6.93e-170	535
WP_259245590.1	221	74.188	554	123	6	6	552	1138	48	2	1624	1625	0	776
WP_259245590.1	83	58.813	556	196	14	597	1138	1138	48	10	1620	4283	1.37e-178	558
WP_246484107.1	83	58.75	560	192	14	598	1142	1142	48	13	1620	4283	4.85e-179	559
WP_246484044.1	83	58.214	560	199	12	601	1149	1149	48	13	1620	4283	2.67e-179	560
WP_220468193.1	83	56.964	560	203	12	588	1133	1133	48	13	1620	4283	5.64e-174	545
WP_182158703.1	221	65.104	576	144	9	6	567	1197	47	2	1600	1625	0	684
WP_285534789.1	221	77.86	542	111	5	17	550	1143	47	2	1624	1625	0	794
WP_281508678.1	221	72.059	544	140	8	17	551	1146	47	2	1624	1625	0	722
WP_281508678.1	87	29.715	562	292	22	2	537	1146	47	2371	3825	4104	7.16e-40	156
WP_281346862.1	221	83.579	542	80	5	17	550	1143	47	2	1624	1625	0	849
WP_275945956.1	221	81.801	544	90	6	17	554	1147	47	2	1624	1625	0	850
WP_275945956.1	87	29.964	554	293	19	7	540	1147	47	2389	3825	4104	3.89e-44	170
WP_144054595.1	221	81.801	544	90	6	6	543	1136	47	2	1624	1625	0	850
WP_144054595.1	87	30	550	288	20	1	529	1136	47	2404	3825	4104	3.48e-42	163
WP_015588932.1	221	81.801	544	90	6	17	554	1147	47	2	1624	1625	0	848
WP_015588932.1	87	29.964	554	293	19	7	540	1147	47	2389	3825	4104	4.32e-44	169
WP_182366895.1	221	60.701	542	198	7	13	543	1130	47	2	1615	1625	0	572
WP_182183945.1	221	69.55	555	149	7	17	565	1164	47	2	1624	1625	0	741
WP_182183945.1	83	58.645	561	195	15	613	1161	1164	47	13	1620	4283	6.06e-170	536
WP_182183945.1	87	30.351	570	281	23	7	551	1164	47	2389	3825	4104	8.38e-45	172
WP_275020180.1	221	67.207	555	160	8	17	563	1162	47	2	1624	1625	0	711
WP_275020180.1	83	57.932	561	199	14	611	1159	1162	47	13	1620	4283	1.64e-168	532
WP_275020180.1	87	30.282	568	282	22	7	549	1162	47	2389	3825	4104	2.14e-43	167
WP_269203989.1	221	77.86	542	111	5	17	550	1143	47	2	1624	1625	0	795
WP_265024674.1	221	78.044	542	110	5	6	539	1132	47	2	1624	1625	0	796
WP_264706338.1	221	78.044	542	110	5	6	539	1132	47	2	1624	1625	0	795
WP_265039437.1	221	81.618	544	91	6	6	543	1136	47	2	1624	1625	0	847
WP_265039437.1	87	30	550	288	20	1	529	1136	47	2404	3825	4104	3.7e-42	163
WP_265037553.1	221	71.324	544	141	9	6	537	1132	47	2	1624	1625	0	731
WP_265026609.1	221	78.229	542	109	5	6	539	1134	47	2	1624	1625	0	790
WP_265018093.1	221	75.83	542	122	5	6	539	1132	47	2	1624	1625	0	771
WP_265014417.1	221	75.275	546	115	9	6	536	1132	47	2	1624	1625	0	764
WP_264954196.1	221	81.618	544	91	6	6	543	1136	47	2	1624	1625	0	849
WP_264954196.1	87	30	550	288	20	1	529	1136	47	2404	3825	4104	3.67e-42	163
WP_264724098.1	221	77.675	542	112	5	6	539	1132	47	2	1624	1625	0	793
WP_264723461.1	221	76.059	543	122	5	6	542	1137	47	2	1624	1625	0	816
WP_264719298.1	221	83.764	542	79	5	6	539	1132	47	2	1624	1625	0	850
WP_264708000.1	221	81.801	544	90	6	6	543	1136	47	2	1624	1625	0	848
WP_264708000.1	87	30	550	288	20	1	529	1136	47	2404	3825	4104	3.42e-42	163
WP_264707683.1	221	75.275	546	115	9	6	536	1132	47	2	1624	1625	0	763
WP_264687243.1	221	71.691	544	140	8	6	538	1133	47	2	1624	1625	0	719
WP_264331197.1	221	81.031	543	100	3	17	558	1147	47	2	1624	1625	0	886
WP_264331197.1	83	59.279	555	196	13	604	1147	1147	47	13	1620	4283	0	566
WP_259346712.1	87	30.088	565	279	23	1	540	1153	47	2404	3825	4104	5.8e-43	166
WP_246484107.1	221	83.579	542	80	5	17	550	1142	47	2	1624	1625	0	844
WP_246484044.1	221	79.374	543	104	5	17	553	1149	47	2	1624	1625	0	822
WP_220468193.1	221	75.551	544	120	5	7	540	1133	47	2	1624	1625	0	771
WP_275019197.1	221	68.991	545	143	8	6	536	1166	46	2	1600	1625	0	702
WP_275019197.1	87	28.799	566	280	25	1	533	1166	46	2404	3831	4104	7.16e-34	137
WP_274979037.1	221	68.991	545	143	8	6	536	1166	46	2	1600	1625	0	701
WP_274979037.1	87	28.799	566	280	25	1	533	1166	46	2404	3831	4104	1.12e-33	136
WP_182365082.1	221	68.991	545	143	8	6	536	1166	46	2	1600	1625	0	702
WP_182365082.1	87	28.799	566	280	25	1	533	1166	46	2404	3831	4104	1.1e-33	136
WP_155969568.1	221	69.358	545	141	9	6	536	1166	46	2	1600	1625	0	705
WP_155969568.1	87	28.975	566	279	25	1	533	1166	46	2404	3831	4104	2.34e-34	138
WP_044471243.1	221	68.807	545	144	8	6	536	1166	46	2	1600	1625	0	698
WP_044471243.1	87	28.799	566	280	25	1	533	1166	46	2404	3831	4104	1.1e-33	136
WP_038228284.1	221	68.624	545	145	8	6	536	1166	46	2	1600	1625	0	699
WP_038228284.1	87	28.47	562	287	24	1	533	1166	46	2404	3831	4104	5.44e-33	134
WP_010962722.1	221	68.807	545	144	8	6	536	1166	46	2	1600	1625	0	700
WP_010962722.1	87	28.648	562	286	24	1	533	1166	46	2404	3831	4104	1.81e-33	135
WP_264690038.1	83	54.037	161	62	3	593	750	1107	46	13	468	4283	2.02e-40	157
WP_264690038.1	83	35.475	358	171	15	762	1107	1107	46	697	1626	4283	1.25e-39	155
WP_265037553.1	87	29.745	548	286	18	1	523	1132	46	2404	3825	4104	1.07e-38	152
WP_265028094.1	83	54.037	161	62	3	593	750	1107	46	13	468	4283	2.11e-40	157
WP_265028094.1	83	35.475	358	171	15	762	1107	1107	46	697	1626	4283	1.32e-39	155
WP_265023166.1	221	74.816	544	125	7	6	540	1166	46	2	1624	1625	0	767
WP_230609069.1	83	54.658	161	61	3	593	750	1107	46	13	468	4283	8.42e-41	159
WP_230609069.1	83	35.475	358	171	15	762	1107	1107	46	697	1626	4283	1.23e-39	155
WP_264723461.1	87	29.69	549	290	21	1	528	1137	46	2404	3825	4104	1.43e-42	165
WP_264687243.1	87	29.745	548	287	20	1	524	1133	46	2404	3825	4104	4.18e-42	163
WP_264686242.1	83	35.475	358	171	15	762	1107	1107	46	697	1626	4283	1.4e-39	155
WP_264686242.1	83	51.807	166	58	4	593	750	1107	46	13	468	4283	5.18e-39	153
WP_264331197.1	87	29.422	554	288	24	7	537	1147	46	2389	3810	4104	1.26e-34	139
WP_246484044.1	87	29.55	555	293	22	7	539	1149	46	2389	3825	4104	8.3e-43	166
WP_151808104.1	284	83.668	398	49	5	296	686	852	46	1173	7	1179	0	649
WP_275019197.1	83	44.669	544	231	20	592	1120	1166	45	13	1479	4283	2.61e-107	363
WP_274979037.1	83	44.669	544	231	20	592	1120	1166	45	13	1479	4283	5.77e-107	363
WP_182365082.1	83	44.669	544	231	20	592	1120	1166	45	13	1479	4283	2.48e-107	363
WP_155969568.1	83	44.322	546	230	20	592	1120	1166	45	13	1479	4283	4.32e-106	360
WP_044471243.1	83	44.669	544	231	20	592	1120	1166	45	13	1479	4283	2.23e-107	364
WP_038228284.1	83	44.669	544	231	20	592	1120	1166	45	13	1479	4283	2.48e-107	363
WP_010962722.1	83	44.853	544	230	19	592	1120	1166	45	13	1479	4283	2.48e-107	363
WP_265044363.1	83	58	150	54	2	595	744	1106	45	13	435	4283	9.19e-42	162
WP_265044363.1	83	35.556	360	168	14	761	1106	1106	45	697	1626	4283	1.89e-41	161
WP_265023166.1	87	30.237	549	285	21	1	526	1166	45	2404	3825	4104	9.46e-44	169
WP_264686521.1	221	64.639	526	165	10	17	527	1135	45	2	1561	1625	0	627
WP_264686521.1	87	30.639	532	266	21	2	510	1135	45	2371	3726	4104	1.77e-38	151
WP_264685593.1	221	65.019	526	163	10	17	527	1136	45	2	1561	1625	0	629
WP_264685593.1	87	31.015	532	264	22	2	510	1136	45	2371	3726	4104	2.71e-39	154
WP_182158703.1	83	44.853	544	230	19	623	1151	1197	44	13	1479	4283	8.97e-107	363
WP_275009051.1	83	61.728	162	53	3	359	520	979	43	10	468	4283	1.47e-42	164
WP_275009051.1	83	39.777	269	116	10	550	810	979	43	781	1473	4283	7.1e-37	145
WP_265017684.1	87	30.392	510	253	20	1	487	1128	43	2404	3696	4104	7.91e-34	136
WP_265016804.1	87	30.196	510	254	20	1	487	1128	43	2404	3696	4104	5.72e-34	137
WP_264736361.1	87	30.178	507	258	19	1	487	1128	43	2404	3696	4104	3.7e-34	137
WP_264690038.1	87	29.025	472	254	14	3	468	1107	42	2389	3579	4104	1.5e-33	135
WP_265044363.1	87	30.655	473	247	18	3	470	1106	42	2389	3579	4104	6.08e-36	143
WP_265028094.1	87	29.025	472	254	14	3	468	1107	42	2389	3579	4104	1.5e-33	135
WP_230609069.1	87	29.025	472	254	14	3	468	1107	42	2389	3579	4104	1.5e-33	135
WP_264686242.1	87	28.814	472	255	14	3	468	1107	42	2389	3579	4104	6.36e-33	133
WP_285534789.1	87	32.059	471	241	18	7	472	1143	41	2389	3579	4104	7.03e-42	162
WP_281346862.1	87	31.013	474	242	17	7	472	1143	41	2389	3579	4104	5.41e-40	156
WP_269203989.1	87	32.059	471	241	18	7	472	1143	41	2389	3579	4104	4.43e-42	163
WP_265024674.1	87	31.76	466	239	18	1	461	1132	41	2404	3579	4104	3.5e-40	157
WP_264706338.1	87	31.76	466	239	18	1	461	1132	41	2404	3579	4104	3.78e-40	157
WP_265026609.1	87	30.687	466	244	18	1	461	1134	41	2404	3579	4104	2.23e-38	151
WP_265018093.1	87	30.277	469	242	18	1	461	1132	41	2404	3579	4104	3.01e-37	147
WP_264724098.1	87	31.76	466	239	18	1	461	1132	41	2404	3579	4104	1.95e-40	158
WP_264719298.1	87	30.917	469	239	17	1	461	1132	41	2404	3579	4104	2.3e-38	151
WP_246484107.1	87	30.802	474	243	17	7	472	1142	41	2389	3579	4104	1.8e-38	151
WP_220468193.1	87	30.213	470	243	18	1	462	1133	41	2401	3579	4104	2.2e-37	148
WP_245994729.1	221	64.598	435	131	7	1	424	1054	40	332	1600	1625	3.66e-173	513
WP_265014417.1	87	30.835	467	239	19	1	458	1132	40	2404	3579	4104	4.94e-35	140
WP_264707683.1	87	30.835	467	239	19	1	458	1132	40	2404	3579	4104	1.34e-35	142
WP_245994729.1	284	61.005	418	125	12	467	873	1054	39	1179	7	1179	1.12e-150	449
WP_182367238.1	221	71.971	553	139	5	13	561	1471	37	2	1624	1625	0	763
WP_275019197.1	284	60.766	418	126	12	579	985	1166	35	1179	7	1179	2.74e-149	449
WP_274979037.1	284	60.287	418	128	12	579	985	1166	35	1179	7	1179	5.62e-148	445
WP_182365082.1	284	60.766	418	126	12	579	985	1166	35	1179	7	1179	3.35e-149	449
WP_155969568.1	284	60.526	418	127	12	579	985	1166	35	1179	7	1179	3.07e-148	446
WP_044471243.1	284	60.766	418	126	12	579	985	1166	35	1179	7	1179	3.01e-149	449
WP_038228284.1	284	60.766	418	126	12	579	985	1166	35	1179	7	1179	3.42e-149	449
WP_010962722.1	284	60.766	418	126	12	579	985	1166	35	1179	7	1179	3.01e-149	449
WP_182366895.1	284	57.143	399	159	7	576	970	1130	35	1173	1	1179	3.45e-116	361
WP_265024674.1	284	84.171	398	47	5	576	966	1132	35	1173	7	1179	0	654
WP_264706338.1	284	84.171	398	47	5	576	966	1132	35	1173	7	1179	0	654
WP_265037553.1	284	79.146	398	69	5	574	966	1132	35	1173	7	1179	0	603
WP_265026609.1	284	77.638	398	75	5	576	968	1134	35	1173	7	1179	0	588
WP_265023166.1	284	60.287	418	126	11	577	983	1166	35	1173	7	1179	2.13e-138	420
WP_265018093.1	284	83.668	398	49	5	576	966	1132	35	1173	7	1179	0	649
WP_265014417.1	284	85.176	398	46	4	573	966	1132	35	1173	7	1179	0	658
WP_264724098.1	284	84.171	398	47	5	576	966	1132	35	1173	7	1179	0	654
WP_264723461.1	284	77.889	398	74	5	579	971	1137	35	1173	7	1179	0	589
WP_264719298.1	284	83.668	398	49	5	576	966	1132	35	1173	7	1179	0	651
WP_264707683.1	284	84.925	398	47	4	573	966	1132	35	1173	7	1179	0	657
WP_220468193.1	284	83.668	398	49	5	577	967	1133	35	1173	7	1179	0	650
WP_182158703.1	284	60.766	418	126	12	610	1016	1197	34	1179	7	1179	8.73e-149	448
WP_285534789.1	284	83.668	398	49	5	587	977	1143	34	1173	7	1179	0	649
WP_281508678.1	284	71.392	395	99	4	588	977	1146	34	1173	16	1179	1.23e-179	527
WP_281346862.1	284	83	400	52	5	587	979	1143	34	1173	1	1179	0	648
WP_275945956.1	284	83.417	398	50	5	591	981	1147	34	1173	7	1179	0	646
WP_144054595.1	284	84.171	398	47	5	580	970	1136	34	1173	7	1179	0	654
WP_015588932.1	284	84.171	398	47	5	591	981	1147	34	1173	7	1179	0	654
WP_182183945.1	284	77.136	398	77	5	602	994	1164	34	1173	7	1179	0	584
WP_275020180.1	284	76.884	398	78	5	600	992	1162	34	1173	7	1179	0	583
WP_275009051.1	284	42.184	403	149	8	349	683	979	34	1173	13	1179	1.25e-70	235
WP_269203989.1	284	83.92	398	48	5	587	977	1143	34	1173	7	1179	0	650
WP_265039437.1	284	82.663	398	53	5	580	970	1136	34	1173	7	1179	0	638
WP_265017684.1	284	92.031	389	27	2	578	962	1128	34	1173	7	1179	0	708
WP_265016804.1	284	92.031	389	27	2	578	962	1128	34	1173	7	1179	0	709
WP_264954196.1	284	84.171	398	47	5	580	970	1136	34	1173	7	1179	0	654
WP_264736361.1	284	91.774	389	28	2	578	962	1128	34	1173	7	1179	0	704
WP_264708000.1	284	83.668	398	49	5	580	970	1136	34	1173	7	1179	0	650
WP_264687243.1	284	71.646	395	98	4	575	964	1133	34	1173	16	1179	0	530
WP_264686521.1	284	74.365	394	91	3	582	970	1135	34	1173	7	1179	0	572
WP_264685593.1	284	73.146	391	95	3	582	967	1136	34	1173	16	1179	0	558
WP_264331197.1	284	96.164	391	15	0	591	981	1147	34	1179	7	1179	0	759
WP_259346712.1	284	77.136	398	77	5	591	983	1153	34	1173	7	1179	0	584
WP_259245590.1	284	94.629	391	18	1	585	972	1138	34	1179	7	1179	0	744
WP_246484107.1	284	76.382	398	77	6	587	976	1142	34	1173	7	1179	0	583
WP_246484044.1	284	85.176	398	46	4	590	983	1149	34	1173	7	1179	0	657
WP_182366895.1	87	32.546	381	169	12	3	370	1130	33	2389	3306	4104	3.11e-34	137
WP_259245590.1	87	31.688	385	170	15	1	376	1138	33	2404	3306	4104	3.69e-30	124
WP_275009051.1	221	52.5	320	143	5	1	316	979	32	671	1615	1625	4.05e-86	283
WP_182158703.1	87	29.843	382	181	14	1	376	1197	31	2404	3306	4104	1.21e-24	107
WP_265044363.1	284	52.439	164	76	2	582	744	1106	30	1179	691	1179	7.01e-42	154
WP_265044363.1	284	34.911	169	101	5	745	911	1106	30	486	1	1179	6.2e-17	79.7
WP_245994729.1	87	26.866	335	198	15	116	421	1054	29	2881	3831	4104	2.72e-15	76.3
WP_151808104.1	221	66.667	255	76	5	12	259	852	29	866	1624	1625	1.83e-95	305
WP_182367238.1	83	50	162	71	4	609	768	1471	28	13	474	4283	7.05e-38	150
WP_182367238.1	83	37.5	264	118	11	802	1056	1471	28	796	1473	4283	6e-29	121
WP_275944372.1	284	74.672	229	42	5	591	812	813	27	1173	514	1179	5.47e-105	324
WP_182367238.1	87	42.953	149	69	4	3	150	1471	27	2389	2790	4104	1.33e-18	87.8
WP_182367238.1	87	27.899	276	168	12	293	547	1471	27	3028	3825	4104	3.15e-13	70.1
WP_264690038.1	284	51.829	164	77	2	580	742	1107	27	1179	691	1179	2.53e-42	155
WP_264690038.1	284	37.405	131	76	3	782	912	1107	27	375	1	1179	8.65e-17	79
WP_265028094.1	284	51.829	164	77	2	580	742	1107	27	1179	691	1179	3.06e-42	155
WP_265028094.1	284	37.405	131	76	3	782	912	1107	27	375	1	1179	8.73e-17	79
WP_230609069.1	284	52.439	164	76	2	580	742	1107	27	1179	691	1179	1.06e-42	156
WP_230609069.1	284	37.405	131	76	3	782	912	1107	27	375	1	1179	8.5e-17	79.3
WP_264686242.1	284	49.08	163	83	0	580	742	1107	27	1179	691	1179	5.83e-41	151
WP_264686242.1	284	37.405	131	76	3	782	912	1107	27	375	1	1179	8.73e-17	79
WP_275944372.1	83	54.04	198	71	5	602	794	813	24	13	561	4283	7.22e-52	192
WP_182367238.1	284	61.494	174	63	2	598	767	1471	20	1173	652	1179	2.32e-59	205
WP_182367238.1	284	37.984	129	63	3	802	929	1471	20	351	13	1179	3.27e-17	80.9
WP_264690038.1	239	26.877	253	109	8	785	967	1107	17	468	1208	1453	1.27e-12	66.6
WP_265028094.1	239	26.877	253	109	8	785	967	1107	17	468	1208	1453	1.29e-12	66.6
WP_230609069.1	239	26.877	253	109	8	785	967	1107	17	468	1208	1453	1.29e-12	66.6
WP_264686242.1	239	26.877	253	109	8	785	967	1107	17	468	1208	1453	1.39e-12	66.6
WP_265044363.1	239	26.531	245	104	8	792	966	1106	16	492	1208	1453	1.3e-11	63.5

## Sheet: CifB_VS_SRR13990442_proteome
qseqid	sallseqid	pident	length	mismatch	gapopen	qstart	qend	qlen	qcovs	sstart	send	slen	evalue	bitscore
WP_275019197.1	IPLNFHCK_00562	43.952	587	252	22	600	1166	1166	49	5	534	534	5.99e-118	371
WP_275019197.1	IPLNFHCK_00580	28.799	566	280	25	1	533	1166	46	15	490	500	2.36e-35	136
WP_274979037.1	IPLNFHCK_00562	43.952	587	252	22	600	1166	1166	49	5	534	534	9.56e-118	370
WP_274979037.1	IPLNFHCK_00580	28.799	566	280	25	1	533	1166	46	15	490	500	4.1e-35	135
WP_182365082.1	IPLNFHCK_00562	43.952	587	252	22	600	1166	1166	49	5	534	534	6.18e-118	371
WP_182365082.1	IPLNFHCK_00580	28.799	566	280	25	1	533	1166	46	15	490	500	4.25e-35	135
WP_245994729.1	IPLNFHCK_00562	44.293	587	250	22	488	1054	1054	54	5	534	534	5.68e-120	374
WP_182158703.1	IPLNFHCK_00562	43.952	587	252	22	631	1197	1197	47	5	534	534	2.25e-117	370
WP_182158703.1	IPLNFHCK_00580	26.768	594	287	23	1	564	1197	47	15	490	500	3.91e-31	124
WP_155969568.1	IPLNFHCK_00562	44.308	571	238	21	600	1148	1166	47	5	517	534	7.31e-117	368
WP_155969568.1	IPLNFHCK_00580	28.975	566	279	25	1	533	1166	46	15	490	500	6.57e-36	138
WP_044471243.1	IPLNFHCK_00562	43.952	587	252	22	600	1166	1166	49	5	534	534	8.62e-118	370
WP_044471243.1	IPLNFHCK_00580	28.799	566	280	25	1	533	1166	46	15	490	500	4.66e-35	135
WP_038228284.1	IPLNFHCK_00562	43.952	587	252	22	600	1166	1166	49	5	534	534	6.72e-118	371
WP_038228284.1	IPLNFHCK_00580	28.47	562	287	24	1	533	1166	46	15	490	500	2.33e-34	133
WP_010962722.1	IPLNFHCK_00562	43.952	587	252	22	600	1166	1166	49	5	534	534	6.25e-118	371
WP_010962722.1	IPLNFHCK_00580	28.648	562	286	24	1	533	1166	46	15	490	500	6.73e-35	135
WP_285534789.1	IPLNFHCK_00562	57.455	550	198	11	606	1143	1143	47	9	534	534	0	571
WP_285534789.1	IPLNFHCK_00580	30.561	553	287	21	7	536	1143	46	10	488	500	2.07e-45	166
WP_281508678.1	IPLNFHCK_00562	58.727	550	193	12	607	1146	1146	47	9	534	534	0	578
WP_281508678.1	IPLNFHCK_00580	30.427	562	288	25	2	537	1146	47	4	488	500	1.21e-42	158
WP_281346862.1	IPLNFHCK_00562	56.909	550	201	12	606	1143	1143	47	9	534	534	0	564
WP_281346862.1	IPLNFHCK_00580	29.676	556	288	20	7	536	1143	46	10	488	500	1.57e-43	161
WP_275945956.1	IPLNFHCK_00562	57.455	550	198	12	610	1147	1147	47	9	534	534	0	566
WP_275945956.1	IPLNFHCK_00580	30.27	555	290	20	7	540	1147	47	10	488	500	1.37e-46	170
WP_275944372.1	IPLNFHCK_00562	55.319	188	66	4	610	794	813	23	9	181	534	9.69e-54	190
WP_275944372.1	IPLNFHCK_00580	30.27	555	290	20	7	540	813	66	10	488	500	2.58e-47	171
WP_144054595.1	IPLNFHCK_00562	57.636	550	197	12	599	1136	1136	47	9	534	534	0	570
WP_144054595.1	IPLNFHCK_00580	30	550	288	20	1	529	1136	47	15	488	500	1.69e-44	164
WP_015588932.1	IPLNFHCK_00562	57.636	550	197	12	610	1147	1147	47	9	534	534	0	570
WP_015588932.1	IPLNFHCK_00580	30.27	555	290	20	7	540	1147	47	10	488	500	1.31e-46	170
WP_182367238.1	IPLNFHCK_00562	50	160	70	4	611	768	1471	31	1	152	534	8.18e-39	148
WP_182367238.1	IPLNFHCK_00562	36.246	309	140	12	802	1104	1471	31	260	517	534	2.5e-35	137
WP_182367238.1	IPLNFHCK_00580	28.371	571	291	22	3	547	1471	37	10	488	500	5.82e-34	132
WP_182366895.1	IPLNFHCK_00562	88.376	542	55	3	589	1130	1130	48	1	534	534	0	959
WP_182366895.1	IPLNFHCK_00580	30.966	507	260	19	3	490	1130	43	10	445	500	6.21e-40	150
WP_182183945.1	IPLNFHCK_00562	59.165	551	190	14	621	1161	1164	46	9	534	534	0	578
WP_182183945.1	IPLNFHCK_00580	30.351	570	281	23	7	551	1164	47	10	488	500	1.83e-47	172
WP_275020180.1	IPLNFHCK_00562	58.258	551	195	12	619	1159	1162	47	9	534	534	0	574
WP_275020180.1	IPLNFHCK_00580	30.282	568	282	22	7	549	1162	47	10	488	500	8.75e-46	167
WP_275009051.1	IPLNFHCK_00562	62.264	159	51	4	362	520	979	48	1	150	534	3.2e-51	184
WP_275009051.1	IPLNFHCK_00562	37.58	314	140	11	550	858	979	48	255	517	534	4.82e-40	150
WP_275009051.1	IPLNFHCK_00580	25.795	283	168	12	2	263	979	27	184	445	500	4.16e-11	60.8
WP_269203989.1	IPLNFHCK_00562	57.636	550	197	11	606	1143	1143	47	9	534	534	0	575
WP_269203989.1	IPLNFHCK_00580	30.561	553	287	21	7	536	1143	46	10	488	500	1.7e-45	167
WP_265024674.1	IPLNFHCK_00562	58	550	195	12	595	1132	1132	48	9	534	534	0	577
WP_265024674.1	IPLNFHCK_00580	30.292	548	285	21	1	525	1132	46	15	488	500	1.53e-43	161
WP_264706338.1	IPLNFHCK_00562	57.636	550	197	12	595	1132	1132	48	9	534	534	0	570
WP_264706338.1	IPLNFHCK_00580	30.292	548	285	21	1	525	1132	46	15	488	500	2.14e-43	160
WP_264690038.1	IPLNFHCK_00562	35.393	356	170	15	762	1105	1107	45	227	534	534	2.87e-41	155
WP_264690038.1	IPLNFHCK_00562	53.459	159	62	3	595	750	1107	45	1	150	534	3.26e-41	154
WP_264690038.1	IPLNFHCK_00580	29.661	472	251	16	3	468	1107	42	10	406	500	1.21e-35	137
WP_264690038.1	IPLNFHCK_00947	26.877	253	109	8	785	967	1107	17	123	369	448	9.6e-13	66.2
WP_265044363.1	IPLNFHCK_00562	35.475	358	167	14	761	1104	1106	44	227	534	534	2.84e-43	160
WP_265044363.1	IPLNFHCK_00562	57.432	148	54	2	597	744	1106	44	1	139	534	9.99e-43	159
WP_265044363.1	IPLNFHCK_00580	30.297	472	250	17	3	470	1106	42	10	406	500	1.13e-37	143
WP_265044363.1	IPLNFHCK_00947	26.531	245	104	8	792	966	1106	16	131	369	448	9.02e-12	63.2
WP_265039437.1	IPLNFHCK_00562	57.636	550	197	12	599	1136	1136	47	9	534	534	0	574
WP_265039437.1	IPLNFHCK_00580	30	550	288	20	1	529	1136	47	15	488	500	1.5e-44	164
WP_265037553.1	IPLNFHCK_00562	60.182	550	185	13	593	1132	1132	48	9	534	534	0	595
WP_265037553.1	IPLNFHCK_00580	30.474	548	282	19	1	523	1132	46	15	488	500	1.49e-44	164
WP_265028094.1	IPLNFHCK_00562	35.393	356	170	15	762	1105	1107	45	227	534	534	2.74e-41	155
WP_265028094.1	IPLNFHCK_00562	53.459	159	62	3	595	750	1107	45	1	150	534	3.48e-41	154
WP_265028094.1	IPLNFHCK_00580	29.661	472	251	16	3	468	1107	42	10	406	500	1.22e-35	137
WP_265028094.1	IPLNFHCK_00947	26.877	253	109	8	785	967	1107	17	123	369	448	9.35e-13	66.2
WP_265026609.1	IPLNFHCK_00562	59.636	550	188	12	595	1134	1134	48	9	534	534	0	586
WP_265026609.1	IPLNFHCK_00580	29.69	549	287	22	1	525	1134	46	15	488	500	9.32e-42	155
WP_265023166.1	IPLNFHCK_00562	42.196	583	268	21	596	1166	1166	49	9	534	534	4.58e-112	355
WP_265023166.1	IPLNFHCK_00580	30.237	549	285	21	1	526	1166	45	15	488	500	3.56e-46	169
WP_265018093.1	IPLNFHCK_00562	57.818	550	196	12	595	1132	1132	48	9	534	534	0	573
WP_265018093.1	IPLNFHCK_00580	29.038	551	288	21	1	525	1132	46	15	488	500	2.58e-40	151
WP_265017684.1	IPLNFHCK_00562	59.669	543	191	12	597	1128	1128	47	9	534	534	0	583
WP_265017684.1	IPLNFHCK_00580	29.837	553	283	21	1	527	1128	47	15	488	500	5.91e-37	141
WP_265016804.1	IPLNFHCK_00562	59.669	543	191	12	597	1128	1128	47	9	534	534	0	583
WP_265016804.1	IPLNFHCK_00580	29.656	553	284	21	1	527	1128	47	15	488	500	4.01e-37	142
WP_265014417.1	IPLNFHCK_00562	58.545	550	195	11	592	1132	1132	48	9	534	534	0	585
WP_265014417.1	IPLNFHCK_00580	29.508	549	285	22	1	522	1132	46	15	488	500	3.07e-38	145
WP_230609069.1	IPLNFHCK_00562	54.088	159	61	3	595	750	1107	45	1	150	534	1.45e-41	155
WP_230609069.1	IPLNFHCK_00562	35.393	356	170	15	762	1105	1107	45	227	534	534	3.2e-41	154
WP_230609069.1	IPLNFHCK_00580	29.661	472	251	16	3	468	1107	42	10	406	500	1.19e-35	137
WP_230609069.1	IPLNFHCK_00947	26.877	253	109	8	785	967	1107	17	123	369	448	9.77e-13	66.2
WP_264954196.1	IPLNFHCK_00562	57.636	550	197	12	599	1136	1136	47	9	534	534	0	570
WP_264954196.1	IPLNFHCK_00580	30	550	288	20	1	529	1136	47	15	488	500	1.96e-44	163
WP_264736361.1	IPLNFHCK_00562	59.484	543	192	12	597	1128	1128	47	9	534	534	0	580
WP_264736361.1	IPLNFHCK_00580	29.837	553	283	21	1	527	1128	47	15	488	500	2.33e-37	142
WP_264724098.1	IPLNFHCK_00562	58	550	195	12	595	1132	1132	48	9	534	534	0	578
WP_264724098.1	IPLNFHCK_00580	30.292	548	285	21	1	525	1132	46	15	488	500	9.9e-44	161
WP_264723461.1	IPLNFHCK_00562	61.091	550	180	12	598	1137	1137	47	9	534	534	0	602
WP_264723461.1	IPLNFHCK_00580	29.69	549	290	21	1	528	1137	46	15	488	500	6.67e-45	165
WP_264719298.1	IPLNFHCK_00562	57.818	550	196	12	595	1132	1132	48	9	534	534	0	573
WP_264719298.1	IPLNFHCK_00580	29.583	551	285	20	1	525	1132	46	15	488	500	1.02e-41	155
WP_264708000.1	IPLNFHCK_00562	57.455	550	198	12	599	1136	1136	47	9	534	534	0	569
WP_264708000.1	IPLNFHCK_00580	30	550	288	20	1	529	1136	47	15	488	500	1.74e-44	164
WP_264707683.1	IPLNFHCK_00562	58.364	550	196	11	592	1132	1132	48	9	534	534	0	583
WP_264707683.1	IPLNFHCK_00580	29.508	549	285	22	1	522	1132	46	15	488	500	8.8e-39	147
WP_264687243.1	IPLNFHCK_00562	58.545	550	194	13	594	1133	1133	48	9	534	534	0	573
WP_264687243.1	IPLNFHCK_00580	29.745	548	287	20	1	524	1133	46	15	488	500	2.13e-44	163
WP_264686521.1	IPLNFHCK_00562	59.239	552	196	14	595	1135	1135	48	1	534	534	0	584
WP_264686521.1	IPLNFHCK_00580	30.418	526	264	20	7	510	1135	44	10	455	500	2.84e-40	151
WP_264686242.1	IPLNFHCK_00562	35.393	356	170	15	762	1105	1107	45	227	534	534	2.92e-41	155
WP_264686242.1	IPLNFHCK_00562	51.22	164	58	4	595	750	1107	45	1	150	534	1.29e-39	150
WP_264686242.1	IPLNFHCK_00580	29.449	472	252	16	3	468	1107	42	10	406	500	6.45e-35	135
WP_264686242.1	IPLNFHCK_00947	26.877	253	109	8	785	967	1107	17	123	369	448	1e-12	66.2
WP_264685593.1	IPLNFHCK_00562	59.42	552	196	13	595	1136	1136	48	1	534	534	0	590
WP_264685593.1	IPLNFHCK_00580	31.015	532	264	22	2	510	1136	45	4	455	500	2.32e-41	154
WP_264331197.1	IPLNFHCK_00562	59.132	553	196	13	606	1147	1147	47	1	534	534	0	590
WP_264331197.1	IPLNFHCK_00580	29.422	554	288	24	7	537	1147	46	10	483	500	2.39e-36	139
WP_259346712.1	IPLNFHCK_00562	59.165	551	190	14	610	1150	1153	47	9	534	534	0	578
WP_259346712.1	IPLNFHCK_00580	30.088	565	279	23	1	540	1153	47	15	488	500	3.2e-45	166
WP_259245590.1	IPLNFHCK_00562	58.409	553	197	13	600	1138	1138	47	1	534	534	0	580
WP_259245590.1	IPLNFHCK_00580	28.975	566	282	26	1	538	1138	47	15	488	500	7.25e-34	132
WP_246484107.1	IPLNFHCK_00562	59.273	550	187	13	606	1142	1142	47	9	534	534	0	584
WP_246484107.1	IPLNFHCK_00580	29.496	556	289	20	7	536	1142	46	10	488	500	7.89e-42	155
WP_246484044.1	IPLNFHCK_00562	58.244	558	198	12	603	1149	1149	48	1	534	534	0	585
WP_246484044.1	IPLNFHCK_00580	29.55	555	293	22	7	539	1149	46	10	488	500	3.8e-45	166
WP_220468193.1	IPLNFHCK_00562	57.636	550	197	12	596	1133	1133	47	9	534	534	0	570
WP_220468193.1	IPLNFHCK_00580	28.986	552	289	21	1	526	1133	46	14	488	500	5.08e-40	150
WP_151808104.1	IPLNFHCK_00562	57.636	550	197	11	315	852	852	63	9	534	534	0	572
WP_151808104.1	IPLNFHCK_00580	26.407	231	143	9	34	245	852	25	266	488	500	7.08e-11	60.1
