# Supplementary material for: Wolbachia strain diversity in a complex group of sympatric cryptic parasitoid wasp species
Source: BMC Microbiol. 2024 Sep 2;24:319. doi: 10.1186/s12866-024-03470-7 (PMC11368008; doi:10.1186/s12866-024-03470-7)
Supplement: Supplementary file 16 — Supplementary Material 16 [file 12866_2024_3470_MOESM16_ESM.xlsx]

## Sheet: Table
Table S12 – MLST profiles assigned by the Wolbachia PubMLST database			(https://pubmlst.org/wolbachia/)
Sample_ID	Host	Country	gatB	coxA	hcpA	ftsZ	fbpA	Strain ID (strain type ST)
CbEaF2	C. bignellii	France	9	-	154*(closest, 1nt difference: 115G → 36A)	-	443	not found
CbEa-Fra13	C. bignellii	France	-	-	-	243*(closest, 1nt difference: 429A → 435G)	-	not enough loci
CbEaCJ5	C. bignellii sp. C	Spain	-	252*(closest, 1nt difference: 99C → 63T)	-	-	62	not enough loci
CbEaCJ4	C. bignellii sp. C	Spain	255*(closest, 1nt difference: 247G → 184A)	32*(closest, 1nt difference: 99C → 51T)	348	-	147	not found
JQ068831.1	C. flavipes		-	-	-	-	-	not enough loci
JQ068832.1	C. flavipes		-	-	-	-	-	not enough loci
JQ068833.1	C. flavipes		-	-	-	-	-	not enough loci
JQ068834.1	C. flavipes		-	-	-	-	-	not enough loci
MK164573.1	C. flavipes		-	-	-	-	-	not enough loci
MK317895.1	C. flavipes		-	-	-	-	-	not enough loci
SRR13990441	C. glomerata		4	14	40	7	4	ST-147
SAMEA7283786	C. glomerata		-	14	353	-	-	not enough loci
AB094202.1	C. glomerata		-	-	-	-	-	not enough loci
SRR13990442	C. glomerata		4*(closest, 2nt difference: 45T → 45C, 81G → 81A)	14	145	125	443	not found
USADN16	C. koebelei	USA	278	280	355	-	-	not found
cot-USAPP7	C. koebelei	USA	-	-	-	75*(closest, 1nt difference: 147C → 126A)	-	not enough loci
au-cj-8-b1	C. melitaearum sp. D	Spain	-	-	-	243*(closest, 3nt difference: gaps in the query)	-	not enough loci
au-cj-5-b2	C. melitaearum sp. D	Spain	-	-	-	278*(closest, 2nt difference: 162G → 1A, 163C → 2G)	-	not enough loci
CvMdidSpa8	C. melitaearum sp. F	Spain	9	280	104	243*(closest, mismatches+gaps in the query)	443	(ST-500 or ST-501, 3 loci)
CvMdidSpa14	C. melitaearum sp. F	Spain	9	-	104*(closest, 1nt difference: 58T → 2C)	243*(closest, 2nt difference: 423G → 372A, 429A → 378G)	-	not enough loci
CvMdidSpa6	C. melitaearum sp. F	Spain	9	280*(closest, 1nt difference: 43G → 7A)	104*(closest, 1nt difference: 58T → 5C)	243*(closest, 2nt difference: 423G → 374A, 429A → 380G)	443	(ST-500 or ST-501, 3 loci)
CvMdidSpa10	C. melitaearum sp. F	Spain	-	280	104* (closest, 1nt difference: 58T → 5C)	243*(closest, 2nt difference: 423G → 414A, 429A → 420G)	-	not enough loci
dd2-c2-b1	C. melitaearum sp. F	Spain	-	-	-	-	-	not enough loci
CvMdidSpa7	C. melitaearum sp. F	Spain	278	280	104	243*(closest, 2nt difference: 423G → 411A, 429A → 417G)	-	not enough loci
CvMdidSpa11	C. melitaearum sp. F	Spain	278	-	-	-	-	not enough loci
CvMdidSpa15	C. melitaearum sp. F	Spain	278	280*(closest, 1nt difference: 43G → 5A)	104	243*(closest, 2nt difference: 423G → 373A, 429A → 379G)	-	not enough loci
CvMdidSpa13	C. melitaearum sp. F	Spain	278	280*(closest, 1nt difference: 43G → 5A)	104	243*(closest, 2nt difference: 423G → 374A, 429A → 380G)	-	not enough loci
CvMdidSpa9	C. melitaearum sp. F	Spain	-	-	-	243*(closest, 2nt difference: 423G → 429A, 429A → 435G)	443	not enough loci
CvMdidSpa12	C. melitaearum sp. F	Spain	-	-	-	243*(closest, 2nt difference: 423G → 428A, 429A → 434G)	-	not enough loci
tr-p5-b2-c7	C. melitaearum sp. G	Spain	-	-	-	243*(closest, 1nt difference: 429A → 415G)	-	not enough loci
tr-p5-b9-c1	C. melitaearum sp. G	Spain	-	-	-	243*(closest, 1nt difference: 429A → 419G)	-	not enough loci
tr-p5-b5-c3	C. melitaearum sp. G	Spain	-	-	-	243*(closest, 1nt difference: 429A → 429G)	-	not enough loci
tr-p5-b3-c4	C. melitaearum sp. G	Spain	-	-	-	243*(closest, 1nt difference: 429A → 434G)	-	not enough loci
tr-p5-b6-c2	C. melitaearum sp. G	Spain	-	-	-	243*(closest, 1nt difference: 429A → 435G)	-	not enough loci
tr-p13-b1-c1	C. melitaearum sp. G	Spain	-	-	-	-	-	not enough loci
tr-p5-b4-c6	C. melitaearum sp. G	Spain	-	-	-	-	-	not enough loci
CmMtSpa4	C. melitaearum sp. G	Spain	278	-	-	243*(closest, 1nt difference: 429A → 435G)	-	not enough loci
CmMtSpa6	C. melitaearum sp. G	Spain	278	-	154*(closest, 2nt difference: 102T → 17N 114A → 29N)	-	443	not found
Cot763	C. melitaearum sp. H	Finland	9	280	145*(closest, 3nt difference: 115G → 62A, 178G → 125A, 439G → 386T)	-	185*(closest)	not found
Cot1088	C. melitaearum sp. H	Finland	-	280	-	-	-	not enough loci
Cot973	C. melitaearum sp. H	Finland	278*(closest, 2nt difference: 117G → 54T, 141T → 78C)	280	154*(closest, 1nt difference: 102T → 37N)	224	-	not found
Cot1174	C. melitaearum sp. H	Finland	-	-	-	-	444	not enough loci
Cot1175	C. melitaearum sp. H	Finland	-	-	-	-	444	not enough loci
wCsesA	C. sesamiae		-	-	-	3	-	not enough loci
wCsesB2	C. sesamiae		-	-	-	8	-	not enough loci
DQ241818.1	C. sesamiae		-	-	-	-	-	not enough loci
wCsesB1	C. sesamiae		-	-	-	243*(closest, 3nt difference: 18A → 24G, 54A → 60G, 429A → 435G)	-	not enough loci
AY934809.1	C. vestalis (= C. plutellae)		-	-	-	243*(closest, 2nt difference: 156G → 12T, 429A → 285G)	-	not enough loci
AY934812.1	C. vestalis (= C. plutellae)		-	-	-	243*(closest, 2nt difference: 156G → 12T, 429A → 285G)	-	not enough loci
FJ797679.1	C. vestalis (= C. plutellae)		-	-	-	243*(closest, 2nt difference: 156G → 12T, 429A → 285G)	-	not enough loci
AY934811.1	C. vestalis (= C. plutellae)		-	-	-	243*(closest, 3nt difference: 146G → 2A, 156G → 12T, 429A → 285G)	-	not enough loci
Danaus_chrysippus	Danaus chrysippus		-	-	-	-	444	not enough loci
1501Hyp	Hyposoter horticola		-	-	-	277	-	not enough loci
30H	Hyposoter horticola		-	-	-	243*(closest, 1nt difference)	-	not enough loci
591Hyp	Hyposoter horticola		-	-	-	243*(closest, 1nt difference)	-	not enough loci
