# Supplementary material for: Wolbachia strain diversity in a complex group of sympatric cryptic parasitoid wasp species
Source: BMC Microbiol. 2024 Sep 2;24:319. doi: 10.1186/s12866-024-03470-7 (PMC11368008; doi:10.1186/s12866-024-03470-7)
Supplement: Supplementary file 17 — Supplementary Material 17 [file 12866_2024_3470_MOESM17_ESM.xlsx]

## Sheet: TableS3
Table S2 – Primer pairs used in the study: the expected amplified fragment size, the respective sequences and reference.
Organism	Gene	Primer	Primer sequence	Reference
Arthropods	COI (710bp)	LCO	5’-GGTCAACAAATCATAAAGATATTGG-3’	Folmer et al. (1994)
		HCO	5’-TAAACTTCAGGGTGACCAAAAAATCA-3’
Arsenophonus	23S rRNA (650bp)	Ars23s-F	5’-CGTTTGATGAATTCATAGTCAAA-3’	Thao & Baumann (2004)
		Ars23s-R	5’-GGTCCTCCAGTTAGTGTTACCCAAC-3’
Cardinium	16S rRNA (500bp)	CLO-F	5’-GGAACCTTACCTGGGCTAGAATGT-3’	Gotoh et al. (2007)
		CLO-R	5’-GCCACTGTCTTCAAGCTCTACCAAC-3’
Microsporidium	18S rRNA (~1200bp)	18f	5’-CACCAGGTTGATTCTGCC-3’	Terry et al. (1999)
		1537r	5’-TTATGATCCTGCTAATGGTTC-3’
Sodalis	Extrachromosomal plasmid (1.2kbp)	GPO1-F	5’-TGAGAGGTTCGTCAATGA-3’	Geiger et al. (2005)
		GPO1-R	5’-ACGCTGCGTGACCATTC-3’
Spiroplasma	16S rRNA (169bp)	SpF	5’-GCGCAGACGGTTTAACAAG-3’	Alexeeva et al. (2006)
		SpR	5’-TTCGCCACTGGTGTTCCTC-3’
	16S rRNA (810bp)	Spixo-F	5’-TTAGGGGCTCAACCCCTAACC-3’	Duron et al. (2008)
		Spixo-R	5’-TCTGGCATTGCCAACTCTC-3’
Wolbachia	wsp (546bp)	wsp81F	5’-TGGTCCAATAAGTGATGAAGAA-3’	Zhou et al. (1998)
		wsp691R	5’-AAAAATTAAACGCTACTCCA-3’
	ftsZ (435bp)	ftsZ-F1	5’-ATYATGGARCATATAAARGATA-3’	Baldo et al. (2006)
		ftsZ-R1	5’-TCRAGYAATGGATTRGATAT-3’
	coxA (402bp)	coxA-F1	5’-TTGGRGCRATYAACTTTATAG-3’
		coxA-R1	5’-CTAAAGACTTTKACRCCAGT-3’
	hcpA (444bp)	hcpA-F1	5’-GAAATARCAGTTGCTGCAAA-3’
		hcpA-R1	5’-GAAAGTYRAGCAAGYTCTG-3’
	fbpA (429bp)	fbpA-F1	5’-GCTGCTCCRCTTGGYWTGAT-3’
		fbpA-R1	5’-CCRCCAGARAAAAYYACTATTA-3’
	gatB (369bp)	gatB-F1	5’-GAKTTAAAYCGYGCAGGBGTT-3’
		gatB-R1	5’-TGGYAAYTCRGGYAAAGATGA-3’
