# Supplementary material for: Wolbachia strain diversity in a complex group of sympatric cryptic parasitoid wasp species
Source: BMC Microbiol. 2024 Sep 2;24:319. doi: 10.1186/s12866-024-03470-7 (PMC11368008; doi:10.1186/s12866-024-03470-7)
Supplement: Supplementary file 18 — Supplementary Material 18 [file 12866_2024_3470_MOESM18_ESM.xlsx]

## Sheet: NCBI_SRA
Table S2 – Metadata for all the samples retrieved from NCBI: The first sheet contains information about DNA sequencing of Cotesia samples from NCBI SRA (e.g., sample ID, assay type, BioProject, BioSample, species name). The second sheet contains information about gene sequences of Wolbachia infecting Cotesia species from NCBI Nucleotide (i.e., GenBank ID, description, host species).
Sample_ID	Assay Type	BioProject	BioSample	Bytes	Center Name	Consent	DATASTORE filetype	DATASTORE provider	DATASTORE region	Experiment	Instrument	Library Name	LibraryLayout	LibrarySelection	LibrarySource	Organism	Platform	ReleaseDate	Sample Name	SRA Study	AvgSpotLen	Bases	BioSampleModel	Collection_date	geo_loc_name_country	geo_loc_name_country_continent	geo_loc_name	Isolate	Host	tissue	dev_stage	sex	replicate	ENA-FIRST-PUBLIC (run)	ENA-FIRST-PUBLIC	ENA-LAST-UPDATE (run)	ENA-LAST-UPDATE	External_Id	INSDC_center_alias	INSDC_center_name	INSDC_first_public	INSDC_last_update	INSDC_status	sample_name	Submitter_Id	BREED	Isolation_Source	lat_lon	env_biome
ERR3829580	WGS	PRJEB36310	SAMEA6491744	27367755101	GSC	public	sra	gs,ncbi,s3	gs.US,ncbi.public,s3.us-east-1	ERX3842536	Illumina HiSeq 2000	BGM_A_W	PAIRED	RANDOM	GENOMIC	Cotesia sesamiae	ILLUMINA	2020-05-12T00:00:00Z	SAMEA6491744	ERP119481	197	39427884526												2020-05-06	2020-05-06	2020-01-20	2020-01-20	SAMEA6491744	GSC	Genoscope	2020-05-06T17:04:58Z	2020-01-20T09:32:15Z	public	sample_BGM_89807	sample_BGM_89807
ERR3829581	WGS	PRJEB36310	SAMEA6491745	26288698690	GSC	public	sra	gs,ncbi,s3	gs.US,ncbi.public,s3.us-east-1	ERX3842537	Illumina HiSeq 2000	BBK_F_W	PAIRED	RANDOM	GENOMIC	Cotesia congregata	ILLUMINA	2020-05-12T00:00:00Z	SAMEA6491745	ERP119481	197	38382709288												2020-05-06	2020-05-06	2020-01-20	2020-01-20	SAMEA6491745	GSC	Genoscope	2020-05-06T17:04:58Z	2020-01-20T09:32:15Z	public	sample_BBK_51543	sample_BBK_51543
ERR3829582	WGS	PRJEB36310	SAMEA6491746	26060258838	GSC	public	sra	gs,ncbi,s3	gs.US,ncbi.public,s3.us-east-1	ERX3842538	Illumina HiSeq 2000	BHU_A_W	PAIRED	RANDOM	GENOMIC	Cotesia flavipes	ILLUMINA	2020-05-12T00:00:00Z	SAMEA6491746	ERP119481	197	37406789358												2020-05-06	2020-05-06	2020-01-20	2020-01-20	SAMEA6491746	GSC	Genoscope	2020-05-06T17:04:58Z	2020-01-20T09:32:15Z	public	sample_BHU_89805	sample_BHU_89805
ERR4558460	WGS	PRJEB36310	SAMEA7283786	1698511235	GSC	public	sra	gs,ncbi,s3	gs.US,ncbi.public,s3.us-east-1	ERX4494356	Illumina HiSeq 2000	BSE_A_F	PAIRED	RANDOM	GENOMIC	Cotesia glomerata	ILLUMINA	2020-09-04T00:00:00Z	SAMEA7283786	ERP119481	179	2215003707												2020-09-03	2020-09-03	2020-09-03	2020-09-03	SAMEA7283786	GSC	Genoscope	2020-09-03T17:11:46Z	2020-09-03T09:54:57Z	public	sample_BSE_32391_glomerata	sample_BSE_32391_glomerata
ERR4558461	WGS	PRJEB36310	SAMEA7283786	809973223	GSC	public	sra	gs,ncbi,s3	gs.US,ncbi.public,s3.us-east-1	ERX4494357	Illumina HiSeq 2000	BSE_A_F	PAIRED	RANDOM	GENOMIC	Cotesia glomerata	ILLUMINA	2020-09-04T00:00:00Z	SAMEA7283786	ERP119481	156	954263547												2020-09-03	2020-09-03	2020-09-03	2020-09-03	SAMEA7283786	GSC	Genoscope	2020-09-03T17:11:46Z	2020-09-03T09:54:57Z	public	sample_BSE_32391_glomerata	sample_BSE_32391_glomerata
ERR4558462	WGS	PRJEB36310	SAMEA7283786	6611280744	GSC	public	sra	gs,ncbi,s3	gs.US,ncbi.public,s3.us-east-1	ERX4494358	Illumina HiSeq 2000	BSE_A_F	PAIRED	RANDOM	GENOMIC	Cotesia glomerata	ILLUMINA	2020-09-04T00:00:00Z	SAMEA7283786	ERP119481	182	9003320760												2020-09-03	2020-09-03	2020-09-03	2020-09-03	SAMEA7283786	GSC	Genoscope	2020-09-03T17:11:46Z	2020-09-03T09:54:57Z	public	sample_BSE_32391_glomerata	sample_BSE_32391_glomerata
ERR4558463	WGS	PRJEB36310	SAMEA7283786	5704310633	GSC	public	sra	gs,ncbi,s3	gs.US,ncbi.public,s3.us-east-1	ERX4494359	Illumina HiSeq 2000	BSE_A_F	PAIRED	RANDOM	GENOMIC	Cotesia glomerata	ILLUMINA	2020-09-04T00:00:00Z	SAMEA7283786	ERP119481	165	6926134124												2020-09-03	2020-09-03	2020-09-03	2020-09-03	SAMEA7283786	GSC	Genoscope	2020-09-03T17:11:46Z	2020-09-03T09:54:57Z	public	sample_BSE_32391_glomerata	sample_BSE_32391_glomerata
ERR4558465	WGS	PRJEB36310	SAMEA7283787	5894517037	GSC	public	sra	gs,ncbi,s3	gs.US,ncbi.public,s3.us-east-1	ERX4494361	Illumina HiSeq 2000	BSE_B_F	PAIRED	RANDOM	GENOMIC	Cotesia rubecula	ILLUMINA	2020-09-04T00:00:00Z	SAMEA7283787	ERP119481	144	6865656709												2020-09-03	2020-09-03	2020-09-03	2020-09-03	SAMEA7283787	GSC	Genoscope	2020-09-03T17:11:46Z	2020-09-03T09:54:57Z	public	sample_BSE_32392_rubecula	sample_BSE_32392_rubecula
ERR4558466	WGS	PRJEB36310	SAMEA7283787	4281452008	GSC	public	sra	gs,ncbi,s3	gs.US,ncbi.public,s3.us-east-1	ERX4494362	Illumina HiSeq 2000	BSE_B_F	PAIRED	RANDOM	GENOMIC	Cotesia rubecula	ILLUMINA	2020-09-04T00:00:00Z	SAMEA7283787	ERP119481	190	5660136359												2020-09-03	2020-09-03	2020-09-03	2020-09-03	SAMEA7283787	GSC	Genoscope	2020-09-03T17:11:46Z	2020-09-03T09:54:57Z	public	sample_BSE_32392_rubecula	sample_BSE_32392_rubecula
ERR4558467	WGS	PRJEB36310	SAMEA7283787	18623533693	GSC	public	sra	gs,ncbi,s3	gs.US,ncbi.public,s3.us-east-1	ERX4494363	Illumina HiSeq 2000	BSE_B_F	PAIRED	RANDOM	GENOMIC	Cotesia rubecula	ILLUMINA	2020-09-04T00:00:00Z	SAMEA7283787	ERP119481	196	25965986563												2020-09-03	2020-09-03	2020-09-03	2020-09-03	SAMEA7283787	GSC	Genoscope	2020-09-03T17:11:46Z	2020-09-03T09:54:57Z	public	sample_BSE_32392_rubecula	sample_BSE_32392_rubecula
ERR4558464	WGS	PRJEB36310	SAMEA7283787	2415093254	GSC	public	sra	gs,ncbi,s3	gs.US,ncbi.public,s3.us-east-1	ERX4494360	Illumina HiSeq 2000	BSE_B_F	PAIRED	RANDOM	GENOMIC	Cotesia rubecula	ILLUMINA	2020-09-04T00:00:00Z	SAMEA7283787	ERP119481														2020-09-03	2020-09-03	2020-09-03	2020-09-03	SAMEA7283787	GSC	Genoscope	2020-09-03T17:11:46Z	2020-09-03T09:54:57Z	public	sample_BSE_32392_rubecula	sample_BSE_32392_rubecula
ERR4558468	WGS	PRJEB36310	SAMEA7283788	1415553494	GSC	public	sra	gs,ncbi,s3	gs.US,ncbi.public,s3.us-east-1	ERX4494364	Illumina HiSeq 2000	BSE_C_F	PAIRED	RANDOM	GENOMIC	Cotesia vestalis	ILLUMINA	2020-09-04T00:00:00Z	SAMEA7283788	ERP119481	184	1946588724												2020-09-03	2020-09-03	2020-09-03	2020-09-03	SAMEA7283788	GSC	Genoscope	2020-09-03T17:11:46Z	2020-09-03T09:54:57Z	public	sample_BSE_217443_vestalis	sample_BSE_217443_vestalis
ERR4558469	WGS	PRJEB36310	SAMEA7283788	1557691320	GSC	public	sra	gs,ncbi,s3	gs.US,ncbi.public,s3.us-east-1	ERX4494365	Illumina HiSeq 2000	BSE_C_F	PAIRED	RANDOM	GENOMIC	Cotesia vestalis	ILLUMINA	2020-09-04T00:00:00Z	SAMEA7283788	ERP119481	182	2087716523												2020-09-03	2020-09-03	2020-09-03	2020-09-03	SAMEA7283788	GSC	Genoscope	2020-09-03T17:11:46Z	2020-09-03T09:54:57Z	public	sample_BSE_217443_vestalis	sample_BSE_217443_vestalis
ERR4558470	WGS	PRJEB36310	SAMEA7283788	1977456303	GSC	public	sra	gs,ncbi,s3	gs.US,ncbi.public,s3.us-east-1	ERX4494366	Illumina HiSeq 2000	BSE_C_F	PAIRED	RANDOM	GENOMIC	Cotesia vestalis	ILLUMINA	2020-09-04T00:00:00Z	SAMEA7283788	ERP119481	179	2578856058												2020-09-03	2020-09-03	2020-09-03	2020-09-03	SAMEA7283788	GSC	Genoscope	2020-09-03T17:11:46Z	2020-09-03T09:54:57Z	public	sample_BSE_217443_vestalis	sample_BSE_217443_vestalis
ERR4558471	WGS	PRJEB36310	SAMEA7283788	1946658892	GSC	public	sra	gs,ncbi,s3	gs.US,ncbi.public,s3.us-east-1	ERX4494367	Illumina HiSeq 2000	BSE_C_F	PAIRED	RANDOM	GENOMIC	Cotesia vestalis	ILLUMINA	2020-09-04T00:00:00Z	SAMEA7283788	ERP119481	185	2784428968												2020-09-03	2020-09-03	2020-09-03	2020-09-03	SAMEA7283788	GSC	Genoscope	2020-09-03T17:11:46Z	2020-09-03T09:54:57Z	public	sample_BSE_217443_vestalis	sample_BSE_217443_vestalis
ERR4558472	WGS	PRJEB36310	SAMEA7283788	2629728023	GSC	public	sra	gs,ncbi,s3	gs.US,ncbi.public,s3.us-east-1	ERX4494368	Illumina HiSeq 2000	BSE_C_F	PAIRED	RANDOM	GENOMIC	Cotesia vestalis	ILLUMINA	2020-09-04T00:00:00Z	SAMEA7283788	ERP119481	181	3515099109												2020-09-03	2020-09-03	2020-09-03	2020-09-03	SAMEA7283788	GSC	Genoscope	2020-09-03T17:11:46Z	2020-09-03T09:54:57Z	public	sample_BSE_217443_vestalis	sample_BSE_217443_vestalis
ERR4558473	WGS	PRJEB36310	SAMEA7283788	2691585007	GSC	public	sra	gs,ncbi,s3	gs.US,ncbi.public,s3.us-east-1	ERX4494369	Illumina HiSeq 2000	BSE_C_F	PAIRED	RANDOM	GENOMIC	Cotesia vestalis	ILLUMINA	2020-09-04T00:00:00Z	SAMEA7283788	ERP119481	183	3694537738												2020-09-03	2020-09-03	2020-09-03	2020-09-03	SAMEA7283788	GSC	Genoscope	2020-09-03T17:11:46Z	2020-09-03T09:54:57Z	public	sample_BSE_217443_vestalis	sample_BSE_217443_vestalis
SRR2029645	WGS	PRJNA284190	SAMN03699683	6873699035	WAGENINGEN UNIVERSITY	public	fastq,sra	gs,ncbi,s3	gs.US,ncbi.public,s3.us-east-1	SRX1030167	Illumina HiSeq 2000	Cotesiavestalis_females_Taiwan	PAIRED	unspecified	GENOMIC	Cotesia vestalis	ILLUMINA	2015-05-25T00:00:00Z	Eight females_Taiwan	SRP058413	202	11545109818	Invertebrate	2008-02-15	Taiwan	Asia	Taiwan: near Tainan	wild population in Taiwan	Plutella xylostella	complete body	adult	female																	common gardens
SRR6356301	WGS	PRJNA307296	SAMN04378091	3016437659	ZHEJIANG UNIVERSITY	public	fastq,sra	gs,ncbi,s3	gs.US,ncbi.public,s3.us-east-1	SRX3452885	Illumina HiSeq 2000	COTxauDAWDUAAPEI-94	PAIRED	PCR	GENOMIC	Cotesia vestalis	ILLUMINA	2019-10-15T00:00:00Z	Coteisa vestalis WGS	SRP126296	98	4598418916	MIGS.eu	2012-02-20	China	Asia	China: Hangzhou	20120220	Plutella xylostella																		cabbage	30.3009 N 120.0870 E	Cabbage field
SRR6356302	WGS	PRJNA307296	SAMN04378091	2573721868	ZHEJIANG UNIVERSITY	public	fastq,sra	gs,ncbi,s3	gs.US,ncbi.public,s3.us-east-1	SRX3452884	Illumina HiSeq 2000	COTxauDAADTAAPEI-39	PAIRED	PCR	GENOMIC	Cotesia vestalis	ILLUMINA	2019-10-15T00:00:00Z	Coteisa vestalis WGS	SRP126296	98	3965816764	MIGS.eu	2012-02-20	China	Asia	China: Hangzhou	20120220	Plutella xylostella																		cabbage	30.3009 N 120.0870 E	Cabbage field
SRR6356303	WGS	PRJNA307296	SAMN04378091	2474211555	ZHEJIANG UNIVERSITY	public	fastq,sra	gs,ncbi,s3	gs.US,ncbi.public,s3.us-east-1	SRX3452883	Illumina HiSeq 2000	SZAXPI006601-56	PAIRED	PCR	GENOMIC	Cotesia vestalis	ILLUMINA	2019-10-15T00:00:00Z	Coteisa vestalis WGS	SRP126296	200	3573652600	MIGS.eu	2012-02-20	China	Asia	China: Hangzhou	20120220	Plutella xylostella																		cabbage	30.3009 N 120.0870 E	Cabbage field
SRR6356304	WGS	PRJNA307296	SAMN04378091	3319711485	ZHEJIANG UNIVERSITY	public	fastq,sra	gs,ncbi,s3	gs.US,ncbi.public,s3.us-east-1	SRX3452882	Illumina HiSeq 2000	SZAXPI006602-47	PAIRED	PCR	GENOMIC	Cotesia vestalis	ILLUMINA	2019-10-15T00:00:00Z	Coteisa vestalis WGS	SRP126296	200	5203455600	MIGS.eu	2012-02-20	China	Asia	China: Hangzhou	20120220	Plutella xylostella																		cabbage	30.3009 N 120.0870 E	Cabbage field
SRR6356305	WGS	PRJNA307296	SAMN04378091	4683885040	ZHEJIANG UNIVERSITY	public	fastq,sra	gs,ncbi,s3	gs.US,ncbi.public,s3.us-east-1	SRX3452881	Illumina HiSeq 2000	COTxauDAEDLAAPEI-37	PAIRED	PCR	GENOMIC	Cotesia vestalis	ILLUMINA	2019-10-15T00:00:00Z	Coteisa vestalis WGS	SRP126296	98	7255558282	MIGS.eu	2012-02-20	China	Asia	China: Hangzhou	20120220	Plutella xylostella																		cabbage	30.3009 N 120.0870 E	Cabbage field
SRR6356306	WGS	PRJNA307296	SAMN04378091	4913927856	ZHEJIANG UNIVERSITY	public	fastq,sra	gs,ncbi,s3	gs.US,ncbi.public,s3.us-east-1	SRX3452880	Illumina HiSeq 2000	COTxauDABDWAAPEI-44	PAIRED	PCR	GENOMIC	Cotesia vestalis	ILLUMINA	2019-10-15T00:00:00Z	Coteisa vestalis WGS	SRP126296	98	7456761200	MIGS.eu	2012-02-20	China	Asia	China: Hangzhou	20120220	Plutella xylostella																		cabbage	30.3009 N 120.0870 E	Cabbage field
SRR13990442	WGS	PRJNA715233	SAMN18340714	1484558245	MILWAUKEE PUBLIC MUSEUM	public	fastq,sra	gs,ncbi,s3	gs.US,ncbi.public,s3.us-east-1	SRX10367897	HiSeq X Ten	CgM1_PE	PAIRED	RANDOM PCR	GENOMIC	Cotesia glomerata	ILLUMINA	2021-10-27T00:00:00Z	CgM1	SRP311096	282	3280018450	Invertebrate	2019-03	USA	North America	USA: Colorado	CgM1		whole	adult	male															ARDEC
SRR13990443	WGS	PRJNA715233	SAMN18340714	4621104333	MILWAUKEE PUBLIC MUSEUM	public	fastq,sra	gs,ncbi,s3	gs.US,ncbi.public,s3.us-east-1	SRX10367896	MinION	CgM1_ONT	SINGLE	RANDOM	GENOMIC	Cotesia glomerata	OXFORD_NANOPORE	2021-10-27T00:00:00Z	CgM1	SRP311096	2154	5438106450	Invertebrate	2019-03	USA	North America	USA: Colorado	CgM1		whole	adult	male															ARDEC
SRR13990441	WGS	PRJNA715233	SAMN18340715	14900253739	MILWAUKEE PUBLIC MUSEUM	public	fastq,sra	gs,ncbi,s3	gs.US,ncbi.public,s3.us-east-1	SRX10367898	HiSeq X Ten	CgM2_PE	PAIRED	RANDOM PCR	GENOMIC	Cotesia glomerata	ILLUMINA	2021-10-27T00:00:00Z	CgM2	SRP311096	302	35912831018	Invertebrate	2019-03	USA	North America	USA: Colorado	CSU colony		whole	adult	male															ARDEC
SRR13990440	WGS	PRJNA715233	SAMN18340716	4107787399	MILWAUKEE PUBLIC MUSEUM	public	fastq,sra	gs,ncbi,s3	gs.US,ncbi.public,s3.us-east-1	SRX10367899	MinION	CgF25_ONT	SINGLE	RANDOM	GENOMIC	Cotesia glomerata	OXFORD_NANOPORE	2021-10-27T00:00:00Z	CgF25	SRP311096	3695	4833039510	Invertebrate	2019-03	USA	North America	USA: Colorado	CSU colony		whole	adult	female															ARDEC
[truncated: 15 more columns]

## Sheet: NCBI_Nucleotide
Table S3 – Metadata for all the samples retrieved from NCBI: The first sheet contains information about DNA sequencing of Cotesia samples from NCBI SRA (e.g., sample ID, assay type, BioProject, BioSample, species name). The second sheet contains information about gene sequences of Wolbachia infecting Cotesia species from NCBI Nucleotide (i.e., GenBank ID, description, host species).
GenBank ID	Description	Cotesia_host_species
JQ068834.1	Wolbachia endosymbiont of Cotesia flavipes isolate Varanasi surface protein (wsp) gene, partial cds	Cotesia flavipes
JQ068833.1	Wolbachia endosymbiont of Cotesia flavipes isolate Tirupati surface protein (wsp) gene, partial cds	Cotesia flavipes
JQ068832.1	Wolbachia endosymbiont of Cotesia flavipes isolate Shillong surface protein (wsp) gene, partial cds	Cotesia flavipes
MK317895.1	Wolbachia endosymbiont of Cotesia flavipes isolate CF outer surface protein (wsp) gene, partial cds	Cotesia flavipes
JQ068831.1	Wolbachia endosymbiont of Cotesia flavipes isolate Bangalore surface protein (wsp) gene, partial cds	Cotesia flavipes
MK164573.1	Wolbachia endosymbiont of Cotesia flavipes outer surface protein (wsp) gene, partial cds	Cotesia flavipes
AB094202.1	Wolbachia endosymbiont of Cotesia glomerata wsp gene for outer surface protein, partial cds	Cotesia glomerata
HM104433.1	Wolbachia endosymbiont of Cotesia sesamiae strain wCsesB2 truncated surface protein (wsp) gene, partial cds	Cotesia sesamiae
HM104436.1	Wolbachia endosymbiont of Cotesia sesamiae strain wCsesB2 cell division protein (ftsZ) gene, partial cds	Cotesia sesamiae
HM104432.1	Wolbachia endosymbiont of Cotesia sesamiae strain wCsesB1 surface protein (wsp) gene, partial cds	Cotesia sesamiae
HM104435.1	Wolbachia endosymbiont of Cotesia sesamiae strain wCsesB1 cell division protein (ftsZ) gene, partial cds	Cotesia sesamiae
HM104434.1	Wolbachia endosymbiont of Cotesia sesamiae strain wCsesA cell division protein (ftsZ) gene, partial cds	Cotesia sesamiae
HM104431.1	Wolbachia endosymbiont of Cotesia sesamiae strain wCsesA surface protein (wsp) gene, partial cds	Cotesia sesamiae
AY934811.1	Wolbachia endosymbiont of Cotesia plutellae from South Africa FtsZ (ftsZ) gene, partial cds	Cotesia vestalis (= C. plutellae)
AY934812.1	Wolbachia endosymbiont of Cotesia plutellae from Kenya FtsZ (ftsZ) gene, partial cds	Cotesia vestalis (= C. plutellae)
AY934809.1	Wolbachia endosymbiont of Cotesia plutellae from India FtsZ (ftsZ) gene, partial cds	Cotesia vestalis (= C. plutellae)
FJ797679.1	Wolbachia endosymbiont of Cotesia plutellae FtsZ (ftsZ) gene, partial cds	Cotesia vestalis (= C. plutellae)
