# Supplementary material for: Wolbachia strain diversity in a complex group of sympatric cryptic parasitoid wasp species
Source: BMC Microbiol. 2024 Sep 2;24:319. doi: 10.1186/s12866-024-03470-7 (PMC11368008; doi:10.1186/s12866-024-03470-7)
Supplement: Supplementary file 19 — Supplementary Material 19 [file 12866_2024_3470_MOESM19_ESM.xlsx]

## Sheet: S4_ReferenceGenomeDatabase
Table S4 – Wolbachia reference genomes included in the reference genome database. The 'X' symbol is used for missing data, as the strain wDim and wLs were not collected from the NCBI database.
NCBI Name	Strain/Isolate	Supergroup	Size (Mb)	Scaffolds	Release Date	Host	BioProject	Assembly	GenBank FTP
ASM1789624v1	GV_2018_4	A	1,267786	1	2021-04-10	Aedes aegypti	PRJNA695307	GCA_017896245.1	ftp://ftp.ncbi.nlm.nih.gov/genomes/all/GCA/017/896/245/GCA_017896245.1_ASM1789624v1
ASM1789626v1	GV_2018_3	A	1,267763	1	2021-04-10	Aedes aegypti	PRJNA695307	GCA_017896265.1	ftp://ftp.ncbi.nlm.nih.gov/genomes/all/GCA/017/896/265/GCA_017896265.1_ASM1789626v1
ASM1789628v1	GV_2018_6	A	1,267775	1	2021-04-10	Aedes aegypti	PRJNA695307	GCA_017896285.1	ftp://ftp.ncbi.nlm.nih.gov/genomes/all/GCA/017/896/285/GCA_017896285.1_ASM1789628v1
ASM1789630v1	GV_2018_5	A	1,267770	1	2021-04-10	Aedes aegypti	PRJNA695307	GCA_017896305.1	ftp://ftp.ncbi.nlm.nih.gov/genomes/all/GCA/017/896/305/GCA_017896305.1_ASM1789630v1
ASM1789632v1	GV_2018_7	A	1,267783	1	2021-04-10	Aedes aegypti	PRJNA695307	GCA_017896325.1	ftp://ftp.ncbi.nlm.nih.gov/genomes/all/GCA/017/896/325/GCA_017896325.1_ASM1789632v1
ASM1789634v1	GV_2018_2	A	1,267783	1	2021-04-10	Aedes aegypti	PRJNA695307	GCA_017896345.1	ftp://ftp.ncbi.nlm.nih.gov/genomes/all/GCA/017/896/345/GCA_017896345.1_ASM1789634v1
ASM1789636v1	GV_2018_1	A	1,267801	1	2021-04-10	Aedes aegypti	PRJNA695307	GCA_017896365.1	ftp://ftp.ncbi.nlm.nih.gov/genomes/all/GCA/017/896/365/GCA_017896365.1_ASM1789636v1
ASM1433353v1	Ano62	A	1,20268	96	2020-08-29	Anoplolepis gracilipes	PRJNA658845	GCA_014333535.1	ftp://ftp.ncbi.nlm.nih.gov/genomes/all/GCA/014/333/535/GCA_014333535.1_ASM1433353v1
WoCaobscurior_wCobs-BR2009-alpha_v1.0	wCobs-BR2009-alpha	A	1,194983	148	2020-04-02	Cardiocondyla obscurior	PRJEB35866	GCA_902713635.1	ftp://ftp.ncbi.nlm.nih.gov/genomes/all/GCA/902/713/635/GCA_902713635.1_WoCaobscurior_wCobs-BR2009-alpha_v1.0
WoCaobscurior_wCobs-JP2010-OypB_v1.0	wCobs-JP2010-OypB	A	1,299373	182	2020-04-02	Cardiocondyla obscurior	PRJEB35867	GCA_902713645.1	ftp://ftp.ncbi.nlm.nih.gov/genomes/all/GCA/902/713/645/GCA_902713645.1_WoCaobscurior_wCobs-JP2010-OypB_v1.0
ASM164802v1	wDacA	A	1,17	157	2016-05-19	Dactylopius coccus	PRJNA274701	GCA_001648025.1	ftp://ftp.ncbi.nlm.nih.gov/genomes/all/GCA/001/648/025/GCA_001648025.1_ASM164802v1
ASM803321v1	W2.1	A	1,40146	1	2019-08-20	Drosophila ananassae	PRJNA393867	GCA_008033215.1	ftp://ftp.ncbi.nlm.nih.gov/genomes/all/GCA/008/033/215/GCA_008033215.1_ASM803321v1
ASM367137v1	wAna_Indonesia	A	1,22357	122	2018-10-22	Drosophila ananassae	PRJNA393867	GCA_003671375.1	ftp://ftp.ncbi.nlm.nih.gov/genomes/all/GCA/003/671/375/GCA_003671375.1_ASM367137v1
ASM367136v1	wAna_India	A	1,23691	121	2018-10-22	Drosophila ananassae	PRJNA393867	GCA_003671365.1	ftp://ftp.ncbi.nlm.nih.gov/genomes/all/GCA/003/671/365/GCA_003671365.1_ASM367136v1
ASM367140v1	wAna_Hawaii	A	1,2168	129	2018-10-22	Drosophila ananassae	PRJNA393867	GCA_003671405.1	ftp://ftp.ncbi.nlm.nih.gov/genomes/all/GCA/003/671/405/GCA_003671405.1_ASM367140v1
ASM16747v1	wAna	A	1,44075	464	2005-02-03	Drosophila ananassae	PRJNA13365	GCA_000167475.1	ftp://ftp.ncbi.nlm.nih.gov/genomes/all/GCA/000/167/475/GCA_000167475.1_ASM16747v1
ASM1412965v1	wAra	A	1,29323	10	2020-08-10	Drosophila arawakana	PRJNA603900	GCA_014129655.1	ftp://ftp.ncbi.nlm.nih.gov/genomes/all/GCA/014/129/655/GCA_014129655.1_ASM1412965v1
ASM1412960v1	wBai	A	1,19096	26	2020-08-10	Drosophila baimaii	PRJNA603900	GCA_014129605.1	ftp://ftp.ncbi.nlm.nih.gov/genomes/all/GCA/014/129/605/GCA_014129605.1_ASM1412960v1
ASM1412964v1	wBic	A	1,18287	24	2020-08-10	Drosophila bicornuta	PRJNA603900	GCA_014129645.1	ftp://ftp.ncbi.nlm.nih.gov/genomes/all/GCA/014/129/645/GCA_014129645.1_ASM1412964v1
ASM1412968v1	wBif	A	1,19024	17	2020-08-10	Drosophila bifasciata	PRJNA603900	GCA_014129685.1	ftp://ftp.ncbi.nlm.nih.gov/genomes/all/GCA/014/129/685/GCA_014129685.1_ASM1412968v1
ASM1412961v1	wBor	A	1,2142	16	2020-08-10	Drosophila borealis	PRJNA603900	GCA_014129615.1	ftp://ftp.ncbi.nlm.nih.gov/genomes/all/GCA/014/129/615/GCA_014129615.1_ASM1412961v1
ASM175858v1	wInc_SM	A	1,26766	1	2016-10-11	Drosophila incompta	PRJNA279175	GCA_001758585.1	ftp://ftp.ncbi.nlm.nih.gov/genomes/all/GCA/001/758/585/GCA_001758585.1_ASM175858v1
ASM175856v1	wInc_Cu	A	1,26784	1	2016-10-11	Drosophila incompta	PRJNA279175	GCA_001758565.1	ftp://ftp.ncbi.nlm.nih.gov/genomes/all/GCA/001/758/565/GCA_001758565.1_ASM175856v1
ASM1658435v1	wMelPop2	A	1,33066	1	2021-01-08	Drosophila melanogaster	PRJNA587443	GCA_016584355.1	ftp://ftp.ncbi.nlm.nih.gov/genomes/all/GCA/016/584/355/GCA_016584355.1_ASM1658435v1
ASM1658437v1	wMelOctoless	A	1,2469	1	2021-01-08	Drosophila melanogaster	PRJNA587443	GCA_016584375.1	ftp://ftp.ncbi.nlm.nih.gov/genomes/all/GCA/016/584/375/GCA_016584375.1_ASM1658437v1
ASM1658440v1	wMelCS_b	A	1,26784	1	2021-01-08	Drosophila melanogaster	PRJNA587443	GCA_016584405.1	ftp://ftp.ncbi.nlm.nih.gov/genomes/all/GCA/016/584/405/GCA_016584405.1_ASM1658440v1
ASM797274v1	wMel_ZH26	A	1,26744	1	2019-08-12	Drosophila melanogaster	PRJNA557362	GCA_007972745.1	ftp://ftp.ncbi.nlm.nih.gov/genomes/all/GCA/007/972/745/GCA_007972745.1_ASM797274v1
ASM797168v1	wMel_N25	A	1,26778	1	2019-08-12	Drosophila melanogaster	PRJNA557362	GCA_007971685.1	ftp://ftp.ncbi.nlm.nih.gov/genomes/all/GCA/007/971/685/GCA_007971685.1_ASM797168v1
ASM797259v1	wMel_I23	A	1,26914	1	2019-08-12	Drosophila melanogaster	PRJNA557362	GCA_007972595.1	ftp://ftp.ncbi.nlm.nih.gov/genomes/all/GCA/007/972/595/GCA_007972595.1_ASM797259v1
ASM1658442v1	wMel	A	1,26778	1	2021-01-08	Drosophila melanogaster	PRJNA587443	GCA_016584425.1	ftp://ftp.ncbi.nlm.nih.gov/genomes/all/GCA/016/584/425/GCA_016584425.1_ASM1658442v1
wMelPop	wMelPop	A	1,23916	25	2013-10-17	Drosophila melanogaster	PRJNA196671	GCA_000475015.1	ftp://ftp.ncbi.nlm.nih.gov/genomes/all/GCA/000/475/015/GCA_000475015.1_wMelPop
ASM1435433v1	wMelCS	A	1,23379	89	2020-09-01	Drosophila melanogaster	PRJNA658309	GCA_014354335.1	ftp://ftp.ncbi.nlm.nih.gov/genomes/all/GCA/014/354/335/GCA_014354335.1_ASM1435433v1
ASM1435434v1	wMel	A	1,238	76	2020-09-01	Drosophila melanogaster	PRJNA658309	GCA_014354345.1	ftp://ftp.ncbi.nlm.nih.gov/genomes/all/GCA/014/354/345/GCA_014354345.1_ASM1435434v1
ASM1658432v1	wMelpop	A	1,33066	1	2021-01-08	Drosophila melanogaster	PRJNA587443	GCA_016584325.1	ftp://ftp.ncbi.nlm.nih.gov/genomes/all/GCA/016/584/325/GCA_016584325.1_ASM1658432v1
ASM802v1	wMel	A	1,26778	1	2002-01-16	Drosophila melanogaster	PRJNA272	GCA_000008025.1	ftp://ftp.ncbi.nlm.nih.gov/genomes/all/GCA/000/008/025/GCA_000008025.1_ASM802v1
ASM1412953v1	wNeo	A	1,35568	19	2020-08-10	Drosophila neotestacea	PRJNA603900	GCA_014129535.1	ftp://ftp.ncbi.nlm.nih.gov/genomes/all/GCA/014/129/535/GCA_014129535.1_ASM1412953v1
ASM1410745v1	wNik	A	1,13974	1	2020-08-07	Drosophila nikananu	PRJNA603900	GCA_014107455.1	ftp://ftp.ncbi.nlm.nih.gov/genomes/all/GCA/014/107/455/GCA_014107455.1_ASM1410745v1
ASM1412956v1	wOrie	A	1,36398	19	2020-08-10	Drosophila orientacea	PRJNA603900	GCA_014129565.1	ftp://ftp.ncbi.nlm.nih.gov/genomes/all/GCA/014/129/565/GCA_014129565.1_ASM1412956v1
ASM74243v1	wRec	A	1,12666	43	2014-08-20	Drosophila recens	PRJNA254527	GCA_000742435.1	ftp://ftp.ncbi.nlm.nih.gov/genomes/all/GCA/000/742/435/GCA_000742435.1_ASM74243v1
ASM1868995v1	wTei	A	1,35339	1	2021-06-03	Drosophila simulans	PRJNA694504	GCA_018689955.1	ftp://ftp.ncbi.nlm.nih.gov/genomes/all/GCA/018/689/955/GCA_018689955.1_ASM1868995v1
ASM37660v1	wHa	A	1,29580	1	2013-04-22	Drosophila simulans	PRJNA176303	GCA_000376605.1	ftp://ftp.ncbi.nlm.nih.gov/genomes/all/GCA/000/376/605/GCA_000376605.1_ASM37660v1
ASM1869009v1	wAu	A	1,26846	1	2021-06-03	Drosophila simulans	PRJNA694504	GCA_018690095.1	ftp://ftp.ncbi.nlm.nih.gov/genomes/all/GCA/018/690/095/GCA_018690095.1_ASM1869009v1
ASM16749v1	wSim	A	1,0631	629	2005-02-03	Drosophila simulans	PRJNA13364	GCA_000167495.1	ftp://ftp.ncbi.nlm.nih.gov/genomes/all/GCA/000/167/495/GCA_000167495.1_ASM16749v1
ASM1109043v1	wCer2_DsimRC50	A	1,32557	11	2020-03-09	Drosophila simulans	PRJNA528516	GCA_011090435.1	ftp://ftp.ncbi.nlm.nih.gov/genomes/all/GCA/011/090/435/GCA_011090435.1_ASM1109043v1
ASM2228v1	wRi	A	1,445873	1	2009-03-24	Drosophila simulans	PRJNA33273	GCA_000022285.1	ftp://ftp.ncbi.nlm.nih.gov/genomes/all/GCA/000/022/285/GCA_000022285.1_ASM2228v1
Wau001	wAu	A	1,26846	1	2014-10-08	Drosophila simulans	PRJEB6321	GCA_000953315.1	ftp://ftp.ncbi.nlm.nih.gov/genomes/all/GCA/000/953/315/GCA_000953315.1_Wau001
ASM1410747v1	wStv	A	1,18535	1	2020-08-07	Drosophila sturtevanti	PRJNA603900	GCA_014107475.1	ftp://ftp.ncbi.nlm.nih.gov/genomes/all/GCA/014/107/475/GCA_014107475.1_ASM1410747v1
ASM33379v2	wSuzi	A	1,41535	110	2013-01-11	Drosophila suzukii	PRJEB596	GCA_000333795.2	ftp://ftp.ncbi.nlm.nih.gov/genomes/all/GCA/000/333/795/GCA_000333795.2_ASM33379v2
ASM1412951v1	wTri-2	A	1,28954	9	2020-08-10	Drosophila triauraria	PRJNA603900	GCA_014129515.1	ftp://ftp.ncbi.nlm.nih.gov/genomes/all/GCA/014/129/515/GCA_014129515.1_ASM1412951v1
ASM1412952v1	wTro	A	1,21575	13	2020-08-10	Drosophila tropicalis	PRJNA603900	GCA_014129525.1	ftp://ftp.ncbi.nlm.nih.gov/genomes/all/GCA/014/129/525/GCA_014129525.1_ASM1412952v1
ASM15358v1	wWil	A	1,14592	53	2006-06-08	Drosophila willistoni	PRJNA16739	GCA_000153585.1	ftp://ftp.ncbi.nlm.nih.gov/genomes/all/GCA/000/153/585/GCA_000153585.1_ASM15358v1
wGmm_version4	wGmm	A	1,019510	201	2014-05-09	Glossina morsitans morsitans	PRJNA218057	GCA_000689175.1	ftp://ftp.ncbi.nlm.nih.gov/genomes/all/GCA/000/689/175/GCA_000689175.1_wGmm_version4
ASM973275v1	wIrr	A	1,35235	1	2019-12-05	Haematobia irritans	PRJNA525573	GCA_009732755.1	ftp://ftp.ncbi.nlm.nih.gov/genomes/all/GCA/009/732/755/GCA_009732755.1_ASM973275v1
ASM198363v1	wUni	A	1,04917	130	2017-02-02	Muscidifurax uniraptor	PRJNA213628	GCA_001983635.1	ftp://ftp.ncbi.nlm.nih.gov/genomes/all/GCA/001/983/635/GCA_001983635.1_ASM198363v1
ASM198361v1	wVitA	A	1,21193	142	2017-02-02	Nasonia vitripennis	PRJNA213627	GCA_001983615.1	ftp://ftp.ncbi.nlm.nih.gov/genomes/all/GCA/001/983/615/GCA_001983615.1_ASM198361v1
ASM167578v1	wNfe	A	1,337641	231	2016-06-23	Nomada ferruginata	PRJNA322628	GCA_001675785.1	ftp://ftp.ncbi.nlm.nih.gov/genomes/all/GCA/001/675/785/GCA_001675785.1_ASM167578v1
ASM167569v1	wNfla	A	1,332780	167	2016-06-23	Nomada flava	PRJNA322628	GCA_001675695.1	ftp://ftp.ncbi.nlm.nih.gov/genomes/all/GCA/001/675/695/GCA_001675695.1_ASM167569v1
ASM167571v1	wNleu	A	1,366719	182	2016-06-23	Nomada leucophthalma	PRJNA322628	GCA_001675715.1	ftp://ftp.ncbi.nlm.nih.gov/genomes/all/GCA/001/675/715/GCA_001675715.1 _ASM167571v1
ASM167577v1	wNpa	A	1,344355	191	2016-06-23	Nomada panzeri	PRJNA322628	GCA_001675775.1	ftp://ftp.ncbi.nlm.nih.gov/genomes/all/GCA/001/675/775/GCA_001675775.1 _ASM167577v1
ASM1760424v1	wCin2USA1	A	1,53835	1	2021-03-29	Rhagoletis cingulata	PRJNA713538	GCA_017604245.1	ftp://ftp.ncbi.nlm.nih.gov/genomes/all/GCA/017/604/245/GCA_017604245.1_ASM1760424v1
ASM654229v1	wCauA	A	1,449344	1	2019-07-02	Carposina sasakii	PRJNA550963	GCA_006542295.1	ftp://ftp.ncbi.nlm.nih.gov/genomes/all/GCA/006/542/295/GCA_006542295.1_ASM654229v1
ASM901293v1	wOneA1	A	1,293406	47	2019-10-11	Nasonia oneida	PRJNA454452	GCA_009012935.1	ftp://ftp.ncbi.nlm.nih.gov/genomes/all/GCA/009/012/935/GCA_009012935.1_ASM901293v1
ASM1845447v1	wCer1	A	1,255676	16	2021-05-24	Rhagoletis cerasi	PRJNA668868	GCA_018454475.1	ftp://ftp.ncbi.nlm.nih.gov/genomes/all/GCA/018/454/475/GCA_018454475.1_ASM1845447v1
ASM1845445v1	wCer4	A	1,239646	65	2021-05-24	Ceratitis capitata	PRJNA668868	GCA_018454455.1	ftp://ftp.ncbi.nlm.nih.gov/genomes/all/GCA/018/454/455/GCA_018454455.1_ASM1845445v1
ASM1846713v1	wSan	A	1,409094	1	2021-05-24	Drosophila santomea	PRJNA694504	GCA_018467135.1	ftp://ftp.ncbi.nlm.nih.gov/genomes/all/GCA/018/467/135/GCA_018467135.1_ASM1846713v1
ASM1846711v1	KB166	A	1,394392	1	2021-05-24	Drosophila yakuba	PRJNA694504	GCA_018467115.1	ftp://ftp.ncbi.nlm.nih.gov/genomes/all/GCA/018/467/115/GCA_018467115.1_ASM1846711v1
ASM586213v1	wTei_cascade_4_2	A	1,301330	122	2019-05-27	Drosophila teissieri	PRJNA543889	GCA_005862135.1	ftp://ftp.ncbi.nlm.nih.gov/genomes/all/GCA/005/862/135/GCA_005862135.1_ASM586213v1
ASM586211v1	wYak_CY17C	A	1,288853	118	2019-05-27	Drosophila yakuba	PRJNA543889	GCA_005862115.1	ftp://ftp.ncbi.nlm.nih.gov/genomes/all/GCA/005/862/115/GCA_005862115.1_ASM586211v1
ASM586209v1	wSan_Quija630.39	A	1,183734	300	2019-05-27	Drosophila santomea	PRJNA543889	GCA_005862095.1	ftp://ftp.ncbi.nlm.nih.gov/genomes/all/GCA/005/862/095/GCA_005862095.1_ASM586209v1
ASM1786915v1	wCsol	A	1,206967	1	2021-04-08	Ceratosolen solmsi	PRJNA637982	GCA_017869155.1	ftp://ftp.ncbi.nlm.nih.gov/genomes/all/GCA/017/869/155/GCA_017869155.1_ASM1786915v1
ASM1786928v1	wWpum	A	1,278697	1	2021-04-08	Wiebesia pumilae	PRJNA637974	GCA_017869285.1	ftp://ftp.ncbi.nlm.nih.gov/genomes/all/GCA/017/869/285/GCA_017869285.1_ASM1786928v1
ASM1435431v1	wSh	A	1,294885	83	2020-09-01	Drosophila sechellia	PRJNA658309	GCA_014354315.1	ftp://ftp.ncbi.nlm.nih.gov/genomes/all/GCA/014/354/315/GCA_014354315.1_ASM1435431v1
ASM1603164v1	wKgib	A	1,448975	3	2020-12-14	Kradibia gibbosae	PRJNA637962	GCA_016031645.1	ftp://ftp.ncbi.nlm.nih.gov/genomes/all/GCA/016/031/645/GCA_016031645.1_ASM1603164v1
ASM1082070v1	wAdent	A	1,21555	60	2020-02-20	Apterostigma dentigerum	PRJNA517521	GCA_010820705.1	ftp://ftp.ncbi.nlm.nih.gov/genomes/all/GCA/010/820/705/GCA_010820705.1_ASM1082070v1
ASM1791617v1	SP11-11	A	1,319217	116	2021-04-12	Drosophila auraria	PRJNA717279	GCA_017916175.1	ftp://ftp.ncbi.nlm.nih.gov/genomes/all/GCA/017/916/175/GCA_017916175.1_ASM1791617v1
ASM1791615v1	FFD25	A	1,24172	89	2021-04-12	Drosophila melanogaster	PRJNA717279	GCA_017916155.1	ftp://ftp.ncbi.nlm.nih.gov/genomes/all/GCA/017/916/155/GCA_017916155.1_ASM1791615v1
ASM237484v2	wAlbB-HN2016	B	1,48385	1	2019-07-24	Aedes albopictus	PRJNA407640	GCA_002374845.2	ftp://ftp.ncbi.nlm.nih.gov/genomes/all/GCA/002/374/845/GCA_002374845.2_ASM237484v2
ASM237914v2	wAlbB-FL2016	B	1,48228	1	2019-07-24	Aedes albopictus	PRJNA407640	GCA_002379145.2	ftp://ftp.ncbi.nlm.nih.gov/genomes/all/GCA/002/379/145/GCA_002379145.2_ASM237914v2
ASM24241v3	wAlbB	B	1,16243	156	2011-12-14	Aedes albopictus	PRJEA76855	GCA_000242415.3	ftp://ftp.ncbi.nlm.nih.gov/genomes/all/GCA/000/242/415/GCA_000242415.3_ASM24241v3
ASM417128v1	wAlbB	B	1,48401	1	2019-02-12	Aedes albopictus	PRJNA454708	GCA_004171285.1	ftp://ftp.ncbi.nlm.nih.gov/genomes/all/GCA/004/171/285/GCA_004171285.1_ASM417128v1
ASM479541v1	wAlbB	B	1,492731	20	2019-04-15	Aedes albopictus	PRJNA508212	GCA_004795415.1	ftp://ftp.ncbi.nlm.nih.gov/genomes/all/GCA/004/795/415/GCA_004795415.1_ASM479541v1
ASM1849173v1	wAnD	B	1,232500	64	2021-05-25	Anopheles demeilloni	PRJNA642000	GCA_018491735.1	ftp://ftp.ncbi.nlm.nih.gov/genomes/all/GCA/018/491/735/GCA_018491735.1_ASM1849173v1
ASM1849162v1	wAnM	B	1,13384	179	2021-05-25	Anopheles moucheti	PRJNA642000	GCA_018491625.1	ftp://ftp.ncbi.nlm.nih.gov/genomes/all/GCA/018/491/625/GCA_018491625.1_ASM1849162v1
ASM102756v1	wVul	B	1,663741	10	2015-06-12	Armadillidium vulgare	PRJNA172253	GCA_001027565.1	ftp://ftp.ncbi.nlm.nih.gov/genomes/all/GCA/001/027/565/GCA_001027565.1_ASM102756v1
Wolbachia endosymbiont wPip_Mol of Culex molestus	wPipMol	B	1,340443	1	2015-04-20	Culex molestus	PRJEB4607	GCA_000723225.2	ftp://ftp.ncbi.nlm.nih.gov/genomes/all/GCA/000/723/225/GCA_000723225.2_Wolbachia endosymbiont wPip_Mol of Culex molestus
ASM20878v1	wPip	B	1,479531	888	2010-12-01	Culex pipiens molestus	PRJEA52451	GCA_000208785.1	ftp://ftp.ncbi.nlm.nih.gov/genomes/all/GCA/000/208/785/GCA_000208785.1_ASM20878v1
ASM15673v1	wPip_JHB	B	1,54366	16	2008-11-14	Culex quinquefasciatus	PRJNA32209	GCA_000156735.1	ftp://ftp.ncbi.nlm.nih.gov/genomes/all/GCA/000/156/735/GCA_000156735.1_ASM15673v1
ASM7300v1	wPipPel	B	1,48246	1	2008-06-13	Culex quinquefasciatus	PRJNA30313	GCA_000073005.1	ftp://ftp.ncbi.nlm.nih.gov/genomes/all/GCA/000/073/005/GCA_000073005.1_ASM7300v1
ASM164801v1	wDacB	B	1,50	198	2016-05-19	Dactylopius coccus	PRJNA274698	GCA_001648015.1	ftp://ftp.ncbi.nlm.nih.gov/genomes/all/GCA/001/648/015/GCA_001648015.1_ASM164801v1
ASM83269v1	wCoc1	B	1,2	1064	2015-02-05	Dactylopius coccus	PRJNA244295	GCA_000832695.1	ftp://ftp.ncbi.nlm.nih.gov/genomes/all/GCA/000/832/695/GCA_000832695.1_ASM83269v1
ASM1309635v2	KPSwDI15P40	B	1,53862	1	2020-05-15	Diaphorina citri	PRJNA603775	GCA_013096355.2	ftp://ftp.ncbi.nlm.nih.gov/genomes/all/GCA/013/096/355/GCA_013096355.2_ASM1309635v2
ASM1309653v2	KPSwDI10P38	B	1,54257	1	2020-05-15	Diaphorina citri	PRJNA603775	GCA_013096535.2	ftp://ftp.ncbi.nlm.nih.gov/genomes/all/GCA/013/096/535/GCA_013096535.2_ASM1309653v2
wACP3	wDi	B	1,2409	104	2013-01-02	Diaphorina citri	PRJNA29451	GCA_000331595.1	ftp://ftp.ncbi.nlm.nih.gov/genomes/all/GCA/000/331/595/GCA_000331595.1_wACP3
ASM1309672v2	KPSwDI05P26	B	1,51869	1	2020-05-15	Diaphorina citri	PRJNA603775	GCA_013096725.2	ftp://ftp.ncbi.nlm.nih.gov/genomes/all/GCA/013/096/725/GCA_013096725.2_ASM1309672v2
ASM1345881v1	dawsonii	B	1,65629	1	2020-07-22	Diaphorina citri	PRJNA544530	GCA_013458815.1	ftp://ftp.ncbi.nlm.nih.gov/genomes/all/GCA/013/458/815/GCA_013458815.1_ASM1345881v1
ASM37658v1	wNo	B	1,30182	1	2013-04-22	Drosophila simulans	PRJNA176302	GCA_000376585.1	ftp://ftp.ncbi.nlm.nih.gov/genomes/all/GCA/000/376/585/GCA_000376585.1_ASM37658v1
ASM1869003v1	wMa	B	1,27354	1	2021-06-03	Drosophila simulans	PRJNA694504	GCA_018690035.1	ftp://ftp.ncbi.nlm.nih.gov/genomes/all/GCA/018/690/035/GCA_018690035.1_ASM1869003v1
ASM1855531v1	wEcas	B	1,423447	2	2021-05-27	Erebia cassioides	PRJNA691873	GCA_018555315.1	ftp://ftp.ncbi.nlm.nih.gov/genomes/all/GCA/018/555/315/GCA_018555315.1_ASM1855531v1
ASM33377v1	wBol1-b	B	1,37793	144	2013-01-07	Hypolimnas bolina	PRJEB566	GCA_000333775.1	ftp://ftp.ncbi.nlm.nih.gov/genomes/all/GCA/000/333/775/GCA_000333775.1_ASM33377v1
ASM711501v1	wstri	B	1,1979	2	2019-07-18	Laodelphax striatella	PRJNA359400	GCA_007115015.1	ftp://ftp.ncbi.nlm.nih.gov/genomes/all/GCA/007/115/015/GCA_007115015.1_ASM711501v1
WVB_1.0	wVitB	B	1,107643	426	2011-04-22	Nasonia vitripennis	PRJNA61407	GCA_000204545.1	ftp://ftp.ncbi.nlm.nih.gov/genomes/all/GCA/000/204/545/GCA_000204545.1 _WVB_1.0
ASM126658v1	Ob_Wba	B	1,121046	120	2015-08-11	Operophtera brumata	PRJNA276497	GCA_001266585.1	ftp://ftp.ncbi.nlm.nih.gov/genomes/all/GCA/001/266/585/GCA_001266585.1_ASM126658v1
ASM231898v1	wAus	B	1,15881	95	2017-09-20	Plutella australiana	PRJNA357180	GCA_002318985.1	ftp://ftp.ncbi.nlm.nih.gov/genomes/all/GCA/002/318/985/GCA_002318985.1_ASM231898v1
wTPRE_1.0	wTpre	B	1,133809	1	2016-01-07	Trichogramma pretiosum	PRJNA168121	GCA_001439985.1	ftp://ftp.ncbi.nlm.nih.gov/genomes/all/GCA/001/439/985/GCA_001439985.1_wTPRE_1.0
ASM824506v1	wMeg	B	1,376868	1	2019-09-03	Chrysomya megacephala	PRJNA385248	GCA_008245065.1	ftp://ftp.ncbi.nlm.nih.gov/genomes/all/GCA/008/245/065/GCA_008245065.1_ASM824506v1
ASM468502v1	wMau	B	1,282764	38	2019-04-07	Drosophila mauritiana	PRJNA530278	GCA_004685025.1	ftp://ftp.ncbi.nlm.nih.gov/genomes/all/GCA/004/685/025/GCA_004685025.1_ASM468502v1
ASM479595v1	wMau	B	1,273527	1	2019-04-16	Drosophila mauritiana	PRJNA508212	GCA_004795955.1	ftp://ftp.ncbi.nlm.nih.gov/genomes/all/GCA/004/795/955/GCA_004795955.1_ASM479595v1
ASM479597v1	wMau	B	1,273530	1	2019-04-16	Drosophila mauritiana	PRJNA508212	GCA_004795975.1	ftp://ftp.ncbi.nlm.nih.gov/genomes/all/GCA/004/795/975/GCA_004795975.1_ASM479597v1
ASM711504v1	wLug	B	1,542238	2	2019-07-18	Nilaparvata lugens	PRJNA362279	GCA_007115045.1	ftp://ftp.ncbi.nlm.nih.gov/genomes/all/GCA/007/115/045/GCA_007115045.1_ASM711504v1
ASM1845444v1	wCer5	B	1,180723	57	2021-05-24	Rhagoletis cerasi	PRJNA668868	GCA_018454445.1	ftp://ftp.ncbi.nlm.nih.gov/genomes/all/GCA/018/454/445/GCA_018454445.1_ASM1845444v1
ASM399958v1	China 1	B	1,306495	1	2019-01-08	Bemisia tabaci	PRJNA327485	GCA_003999585.1	ftp://ftp.ncbi.nlm.nih.gov/genomes/all/GCA/003/999/585/GCA_003999585.1_ASM399958v1
ASM1822439v1	GWSS-01	B	1,712771	1	2021-05-02	Homalodisca vitripennis	PRJNA723626	GCA_018224395.1	ftp://ftp.ncbi.nlm.nih.gov/genomes/all/GCA/018/224/395/GCA_018224395.1_ASM1822439v1
ASM633452v1	GBW	B	1,150755	46	2019-06-12	Leptopilina clavipes	PRJNA84205	GCA_006334525.1	ftp://ftp.ncbi.nlm.nih.gov/genomes/all/GCA/006/334/525/GCA_006334525.1_ASM633452v1
ASM1814166v1	Spic_B	B	1,339720	1	2021-04-27	Spodoptera picta	PRJNA659878	GCA_018141665.1	ftp://ftp.ncbi.nlm.nih.gov/genomes/all/GCA/018/141/665/GCA_018141665.1_ASM1814166v1
wolbachia_tribolium_confusum_ST-30	wCon	B	1,418452	12	2021-10-10	Tribolium confusum	PRJNA767570	GCA_020405475.1	ftp://ftp.ncbi.nlm.nih.gov/genomes/all/GCA/020/405/475/GCA_020405475.1_wolbachia_tribolium_confusum_ST-30
ASM1966580v1	wAlbB-Q	B	1,484007	1	2021-08-18	Wolbachia pipientis	PRJNA751963	GCA_019665805.1	ftp://ftp.ncbi.nlm.nih.gov/genomes/all/GCA/019/665/805/GCA_019665805.1_ASM1966580v1
X	wDim	C	0,921012	2	2011-10-31	Dirofilaria immitis	X	X	http://nematodes.org/downloads/959nematodegenomes/blast/db2/Dirofilaria_immitis_wolbachia_2.2.fna.gz
ASM30688v1	wOo	C	0,95799	1	2012-07-30	Onchocerca ochengi	PRJEA81837	GCA_000306885.1	ftp://ftp.ncbi.nlm.nih.gov/genomes/all/GCA/000/306/885/GCA_000306885.1_ASM30688v1
W_O_volvulus_Cameroon_v3	wOv_Cameroon	C	0,960618	1	2014-01-24	Onchocerca volvulus	PRJEB4840	GCA_000530755.1	ftp://ftp.ncbi.nlm.nih.gov/genomes/all/GCA/000/530/755/GCA_000530755.1_W_O_volvulus_Cameroon_v3
ASM33837v1	wOv	C	0,444344	341	2013-02-07	Onchocerca volvulus	PRJNA43537	GCA_000338375.1	ftp://ftp.ncbi.nlm.nih.gov/genomes/all/GCA/000/338/375/GCA_000338375.1_ASM33837v1
ASM1336545v1	FR3	C	0,920122	1	2020-06-22	Dirofilaria (Dirofilaria) immitis	PRJNA593581	GCA_013365455.1	ftp://ftp.ncbi.nlm.nih.gov/genomes/all/GCA/013/365/455/GCA_013365455.1_ASM1336545v1
ASM479593v1	TRS	D	1,080064	1	2019-04-16	Brugia malayi	PRJNA508212	GCA_004795935.1	ftp://ftp.ncbi.nlm.nih.gov/genomes/all/GCA/004/795/935/GCA_004795935.1_ASM479593v1
ASM838v1	wBm	D	1,080084	1	2005-02-02	Brugia malayi	PRJNA12475	GCA_000008385.1	ftp://ftp.ncbi.nlm.nih.gov/genomes/all/GCA/000/008/385/GCA_000008385.1_ASM838v1
X	wLs	D	1,048936	10	2012-08-04	Litomosoides sigmodontis	X	X	http://nematodes.org/downloads/959nematodegenomes/blast/db2/Litomosoides_sigmodontis_wolbachia_2.0.fna.gz
ASM220423v2	wWb	D	1,06	100	2017-07-07	Wuchereria bancrofti	PRJNA43539	GCA_002204235.2	ftp://ftp.ncbi.nlm.nih.gov/genomes/all/GCA/002/204/235/GCA_002204235.2_ASM220423v2
ASM33839v1	wBn	D	1,05	763	2013-02-07	Wuchereria bancrofti	PRJNA43539	GCA_000338395.1	ftp://ftp.ncbi.nlm.nih.gov/genomes/all/GCA/000/338/395/GCA_000338395.1_ASM33839v1
ASM1336680v1	wLbra	D	1,046149	41	2020-06-22	Litomosoides brasiliensis	PRJNA593581	GCA_013366805.1	ftp://ftp.ncbi.nlm.nih.gov/genomes/all/GCA/013/366/805/GCA_013366805.1_ASM1336680v1
ASM1336543v1	wLsig	D	1,045802	1	2020-06-22	Litomosoides sigmodontis	PRJNA593581	GCA_013365435.1	ftp://ftp.ncbi.nlm.nih.gov/genomes/all/GCA/013/365/435/GCA_013365435.1_ASM1336543v1
ASM1203069v1	wBp	D	1,072967	1	2020-04-05	Brugia pahangi	PRJNA393873	GCA_012030695.1	ftp://ftp.ncbi.nlm.nih.gov/genomes/all/GCA/012/030/695/GCA_012030695.1_ASM1203069v1
ASM82931v1	wCle	F	1,250060	1	2014-06-10	Cimex lectularius	PRJDB748	GCA_000829315.1	ftp://ftp.ncbi.nlm.nih.gov/genomes/all/GCA/000/829/315/GCA_000829315.1 _ASM82931v1
wMoz_NEB	wMoz	F	1,072651	93	2021-10-05	Mansonella ozzardi	PRJNA666672	GCA_020278625.1	ftp://ftp.ncbi.nlm.nih.gov/genomes/all/GCA/020/278/625/GCA_020278625.1_wMoz_NEB
ASM2027860v1	wMpe1	F	1,058123	170	2021-10-05	Mansonella perstans	PRJNA666671	GCA_020278605.1	ftp://ftp.ncbi.nlm.nih.gov/genomes/all/GCA/020/278/605/GCA_020278605.1_ASM2027860v1
ASM1336685v1	wMhie	F	1,025329	208	2020-06-22	Madathamugadia hiepei	PRJNA593581	GCA_013366855.1	ftp://ftp.ncbi.nlm.nih.gov/genomes/all/GCA/013/366/855/GCA_013366855.1_ASM1336685v1
ASM1227731v1	wCfeJ	F	1,201647	1	2020-04-14	Ctenocephalides felis wCfeJ	PRJNA622233	GCA_012277315.1	ftp://ftp.ncbi.nlm.nih.gov/genomes/all/GCA/012/277/315/GCA_012277315.1_ASM1227731v1
ASM1336547v1	55YT	J	0,863988	1	2020-06-22	Cruorifilaria tuberocauda	PRJNA593581	GCA_013365475.1	ftp://ftp.ncbi.nlm.nih.gov/genomes/all/GCA/013/365/475/GCA_013365475.1_ASM1336547v1
ASM1336549v1	362YU	J	0,863427	1	2020-06-22	Dipetalonema caudispina	PRJNA593581	GCA_013365495.1	ftp://ftp.ncbi.nlm.nih.gov/genomes/all/GCA/013/365/495/GCA_013365495.1_ASM1336549v1
ASM175266v1	wPpe	L	0,975127	12	2016-10-05	Pratylenchus penetrans	PRJNA343941	GCA_001752665.1	ftp://ftp.ncbi.nlm.nih.gov/genomes/all/GCA/001/752/665/GCA_001752665.1_ASM175266v1
ASM1227729v1	wCfeT	L	1,495538	1	2020-04-14	Ctenocephalides felis wCfeT	PRJNA622233	GCA_012277295.1	ftp://ftp.ncbi.nlm.nih.gov/genomes/all/GCA/012/277/295/GCA_012277295.1_ASM1227729v1
ASM1906140v1	BMOC 18-1129-001#AD2665#MAG2	L	1,082514	30	2021-06-29	Fragariocoptes setiger	PRJNA604463	GCA_019061405.1	ftp://ftp.ncbi.nlm.nih.gov/genomes/all/GCA/019/061/405/GCA_019061405.1_ASM1906140v1
ASM1453470v1	WolPenNig	L	1,457187	182	2020-09-14	Pentalonia nigronervosa	PRJNA628023	GCA_014534705.1	ftp://ftp.ncbi.nlm.nih.gov/genomes/all/GCA/014/534/705/GCA_014534705.1_ASM1453470v1
ASM1330989v1	K3	S	1,404177	200	2020-06-09	Atemnus politus	PRJNA593570	GCA_013309895.1	ftp://ftp.ncbi.nlm.nih.gov/genomes/all/GCA/013/309/895/GCA_013309895.1_ASM1330989v1
ASM1331705v1	K5	S	1,445964	373	2020-06-10	Atemnus politus	PRJNA593570	GCA_013317055.1	ftp://ftp.ncbi.nlm.nih.gov/genomes/all/GCA/013/317/055/GCA_013317055.1_ASM1331705v1
