# Supplementary material for: Wolbachia strain diversity in a complex group of sympatric cryptic parasitoid wasp species
Source: BMC Microbiol. 2024 Sep 2;24:319. doi: 10.1186/s12866-024-03470-7 (PMC11368008; doi:10.1186/s12866-024-03470-7)
Supplement: Supplementary file 20 — Supplementary Material 20 [file 12866_2024_3470_MOESM20_ESM.xlsx]

## Sheet: AllCotesiaSamples
Table S1 – Metadata for all Cotesia specimens included in the study: IDs, species name, host species, country of origin, PCR and sequencing results. Rows in grey highlight the specimens that were screened for all five symbionts, while rows in white only include the specimens screened for Wolbachia only. MD= Missing data not provided by collector, NA= Non applicable if not tested or failed.
Sample_ID	Cotesia_species	Host_Species	Host_Plant_Species	Country	Location	Type	PCR_COI	PCR_Microsporidia	PCR_Spiroplasma	PCR_Cardinium	PCR_Arsenophonus	PCR_Wol_wsp	PCR_Wol_coxA	PCR_Wol_fbpA	PCR_Wol_hcpA	PCR_Wol_gatB	PCR_Wol_ftsZ	N_PCR_Wol_positive_markers	Wolbachia_Detected/Undetected	Sequenced_Wol_positive_markers	Sequence_Wol_wsp	Sequence_Wol_coxA	Sequence_Wol_fbpA	Sequence_Wol_hcpA	Sequence_Wol_gatB	Sequence_Wol_ftsZ	N_Wol_sequenced_markers
USAMD2-14	Cotesia sp.	MD	MD	USA	Unknown	DNA (ISEE lab collection)	+	NA	NA	NA	NA	NA	NA	NA	NA	NA	NA	0	Undetected	No	-	-	-	-	-	-	0
C11	Cotesia sp.	MD	MD	Estonia	Kaugatuma	DNA (ISEE lab collection)	+	-	-	-	-	-	NA	NA	NA	NA	-	0	Undetected	No	NA	NA	NA	NA	NA	NA	0
C13	Cotesia sp.	MD	MD	Finland	Åland	DNA (ISEE lab collection)	+	-	-	-	-	-	NA	NA	NA	NA	-	0	Undetected	No	NA	NA	NA	NA	NA	NA	0
C15	Cotesia sp.	MD	MD	Finland	Åland	DNA (ISEE lab collection)	+	-	-	-	-	-	NA	NA	NA	NA	-	0	Undetected	No	NA	NA	NA	NA	NA	NA	0
C16	Cotesia sp.	MD	MD	Finland	Åland	DNA (ISEE lab collection)	+	-	-	-	-	-	NA	NA	NA	NA	-	0	Undetected	No	NA	NA	NA	NA	NA	NA	0
C18	Cotesia sp.	MD	MD	Finland	Åland	DNA (ISEE lab collection)	+	-	-	-	-	-	NA	NA	NA	NA	-	0	Undetected	No	NA	NA	NA	NA	NA	NA	0
C32	Cotesia sp.	MD	MD	Sweden	Uppland, Väddö	DNA (ISEE lab collection)	+	-	-	-	-	-	NA	NA	NA	NA	-	0	Undetected	No	NA	NA	NA	NA	NA	NA	0
C8	Cotesia sp.	MD	MD	Finland	Åland	DNA (ISEE lab collection)	+	-	-	-	-	-	NA	NA	NA	NA	-	0	Undetected	No	NA	NA	NA	NA	NA	NA	0
Cotesia Italy	Cotesia sp.	MD	MD	Italy	Unknown	DNA (ISEE lab collection)	+	NA	NA	NA	NA	-	-	-	-	-	-	0	Undetected	No	NA	NA	NA	NA	NA	NA	0
C26	Cotesia sp.	MD	MD	Estonia	Saaremaa	DNA (ISEE lab collection)	+	-	-	-	-	-	NA	NA	NA	NA	-	0	Undetected	No	NA	NA	NA	NA	NA	NA	0
Peking Cotesia 1	C. acuminata / C. melitaearum?	Melitaea scotosia / M. cinxia?	MD	China	Beijing	DNA (Kankare and colleagues)	-	NA	NA	NA	NA	-	-	-	-	-	-	0	Undetected	No	NA	NA	NA	NA	NA	NA	0
caEaFin1	Cotesia acuminata	Euphydryas aurinia	Succisa pratensis	Finland	Joutseno	DNA (Kankare and colleagues)	-	NA	NA	NA	NA	-	NA	NA	NA	-	-	0	Undetected	No	NA	NA	NA	NA	NA	NA	0
CaEmSwe2	Cotesia acuminata	Euphydryas maturna	Fraxinus excelsior, Ligustrum vulgare, Populus tremula	Sweden	Västmanland, Lindesberg	DNA (Kankare and colleagues)	+	NA	NA	NA	NA	-	-	-	-	-	-	0	Undetected	No	NA	NA	NA	NA	NA	NA	0
CaEmFra3	Cotesia acuminata	Euphydryas maturna	Fraxinus excelsior, Ligustrum vulgare, Populus tremula	France	Côte d'Or	DNA (Kankare and colleagues)	-	NA	NA	NA	NA	-	-	-	-	-	-	0	Undetected	No	NA	NA	NA	NA	NA	NA	0
CaMaFra1	Cotesia acuminata	Melitaea athalia	Veronica chamaedrys, Veronica spicata, Plantago lanceolata	France	Var	DNA (Kankare and colleagues)	-	NA	NA	NA	NA	-	-	-	-	-	-	0	Undetected	No	NA	NA	NA	NA	NA	NA	0
dd-c1-b2	Cotesia acuminata	Melitaea didyma	Plantago lanceolata	Spain	Cantallops	DNA (Kankare and colleagues)	+	NA	NA	NA	NA	-	NA	NA	NA	-	-	0	Undetected	No	NA	NA	NA	NA	NA	NA	0
dd2-c11-1-b1	Cotesia acuminata	Melitaea didyma	Plantago lanceolata	Spain	Cantallops	DNA (Kankare and colleagues)	-	NA	NA	NA	NA	-	NA	NA	NA	-	-	0	Undetected	No	NA	NA	NA	NA	NA	NA	0
dd2-pm	Cotesia acuminata	Melitaea didyma	Plantago lanceolata	Spain	Cantallops	DNA (Kankare and colleagues)	+	NA	NA	NA	NA	-	NA	NA	NA	-	-	0	Undetected	No	NA	NA	NA	NA	NA	NA	0
CaMdidFra4	Cotesia acuminata	Melitaea didyma	Plantago lanceolata	France	Aubagne	DNA (Kankare and colleagues)	+	NA	NA	NA	NA	-	-	-	-	-	-	0	Undetected	No	NA	NA	NA	NA	NA	NA	0
CaMdidFra5	Cotesia acuminata	Melitaea didyma	Plantago lanceolata	France	Aubagne	DNA (Kankare and colleagues)	-	NA	NA	NA	NA	-	-	-	-	-	-	0	Undetected	No	NA	NA	NA	NA	NA	NA	0
CaMdidFra6	Cotesia acuminata	Melitaea didyma	Plantago lanceolata	France	Aubagne	DNA (Kankare and colleagues)	+	NA	NA	NA	NA	-	-	-	-	-	-	0	Undetected	No	NA	NA	NA	NA	NA	NA	0
CaMpChi1	Cotesia acuminata	Melitaea phoebe	MD	China	Beijing	DNA (Kankare and colleagues)	-	NA	NA	NA	NA	-	-	-	-	-	-	0	Undetected	No	NA	NA	NA	NA	NA	NA	0
CaMpChi3	Cotesia acuminata	Melitaea phoebe	MD	China	Beijing	DNA (Kankare and colleagues)	+	NA	NA	NA	NA	-	-	-	-	-	-	0	Undetected	No	NA	NA	NA	NA	NA	NA	0
CaMpFra3	Cotesia acuminata	Melitaea phoebe	MD	France	Côte d'Or	DNA (Kankare and colleagues)	-	NA	NA	NA	NA	-	-		-	-	-	0	Undetected	No	NA	NA	NA	NA	NA	NA	0
CaMpFra2	Cotesia acuminata	Melitaea phoebe	MD	France	Dordogne	DNA (Kankare and colleagues)	-	NA	NA	NA	NA	-	-		-	-	-	0	Undetected	No	NA	NA	NA	NA	NA	NA	0
CaMpFra5	Cotesia acuminata	Melitaea phoebe	MD	France	Var	DNA (Kankare and colleagues)	-	NA	NA	NA	NA	-	-	-	-	-	-	0	Undetected	No	NA	NA	NA	NA	NA	NA	0
China I 3	Cotesia acuminata	Melitaea scotosia	MD	China	Beijing	DNA (Kankare and colleagues)	+	NA	NA	NA	NA	-	-	-	-	-	-	0	Undetected	No	NA	NA	NA	NA	NA	NA	0
China II 3	Cotesia acuminata	Melitaea scotosia	MD	China	Beijing	DNA (Kankare and colleagues)	+	NA	NA	NA	NA	-	-	-	-	-	-	0	Undetected	No	NA	NA	NA	NA	NA	NA	0
China III 3	Cotesia acuminata	Melitaea scotosia	MD	China	Beijing	DNA (Kankare and colleagues)	-	NA	NA	NA	NA	-	-	-	-	-	-	0	Undetected	No	NA	NA	NA	NA	NA	NA	0
CaMpEP5	Cotesia acuminata cryptic sp. B	Melitaea phoebe	Centaurea pectinata, Carduus nigrescens	Spain	El Puig	DNA (Kankare and colleagues)	+	NA	NA	NA	NA	-	-	+	+	-	-	2	Detected	No	NA	NA	NA	NA	NA	NA	0
CaMpSpa36	Cotesia acuminata cryptic sp. B	Melitaea phoebe	Centaurea pectinata, Carduus nigrescens	Spain	El Puig	DNA (Kankare and colleagues)	+	NA	NA	NA	NA	+	-	-	+	-	-	2	Detected	No	NA	NA	NA	NA	NA	NA	0
CaMpEP2	Cotesia acuminata cryptic sp. B	Melitaea phoebe	Centaurea pectinata, Carduus nigrescens	Spain	El Puig	DNA (Kankare and colleagues)	+	NA	NA	NA	NA	-	-	+	-	-	-	1	Detected	No	NA	NA	NA	NA	NA	NA	0
CaMpEP3	Cotesia acuminata cryptic sp. B	Melitaea phoebe	Centaurea pectinata, Carduus nigrescens	Spain	El Puig	DNA (Kankare and colleagues)	+	NA	NA	NA	NA	-	-	+	+	-	-	2	Detected	No	NA	NA	NA	NA	NA	NA	0
CaMpSpa23	Cotesia acuminata cryptic sp. B	Melitaea phoebe	Centaurea pectinata, Carduus nigrescens	Spain	El Puig	DNA (Kankare and colleagues)	+	NA	NA	NA	NA	-	-	-	+	-	-	1	Detected	No	NA	NA	NA	NA	NA	NA	0
CaMpEP1	Cotesia acuminata cryptic sp. B	Melitaea phoebe	Centaurea pectinata, Carduus nigrescens	Spain	El Puig	DNA (Kankare and colleagues)	+	NA	NA	NA	NA	-	NA	NA	NA	-	-	0	Undetected	No	NA	NA	NA	NA	NA	NA	0
CaMpEP4	Cotesia acuminata cryptic sp. B	Melitaea phoebe	Centaurea pectinata, Carduus nigrescens	Spain	El Puig	DNA (Kankare and colleagues)	+	NA	NA	NA	NA	-	NA	NA	NA	-	-	0	Undetected	No	NA	NA	NA	NA	NA	NA	0
CaMpSpa20	Cotesia acuminata cryptic sp. B	Melitaea phoebe	Centaurea pectinata, Carduus nigrescens	Spain	El Puig	DNA (Kankare and colleagues)	+	NA	NA	NA	NA	-	NA	NA	NA	-	-	0	Undetected	No	NA	NA	NA	NA	NA	NA	0
caMpSpa26	Cotesia acuminata cryptic sp. B	Melitaea phoebe	Centaurea pectinata, Carduus nigrescens	Spain	El Puig	DNA (Kankare and colleagues)	+	NA	NA	NA	NA	-	NA	NA	NA	-	-	0	Undetected	No	NA	NA	NA	NA	NA	NA	0
CaMpSpa28	Cotesia acuminata cryptic sp. B	Melitaea phoebe	Centaurea pectinata, Carduus nigrescens	Spain	El Puig	DNA (Kankare and colleagues)	+	NA	NA	NA	NA	-	NA	NA	NA	-	-	0	Undetected	No	NA	NA	NA	NA	NA	NA	0
CaMpSpa29	Cotesia acuminata cryptic sp. B	Melitaea phoebe	Centaurea pectinata, Carduus nigrescens	Spain	El Puig	DNA (Kankare and colleagues)	+	NA	NA	NA	NA	-	NA	NA	NA	-	-	0	Undetected	No	NA	NA	NA	NA	NA	NA	0
CaMpSpa32	Cotesia acuminata cryptic sp. B	Melitaea phoebe	Centaurea pectinata, Carduus nigrescens	Spain	El Puig	DNA (Kankare and colleagues)	+	NA	NA	NA	NA	-	NA	NA	NA	-	-	0	Undetected	No	NA	NA	NA	NA	NA	NA	0
CaMpSpa35	Cotesia acuminata cryptic sp. B	Melitaea phoebe	Centaurea pectinata, Carduus nigrescens	Spain	El Puig	DNA (Kankare and colleagues)	+	NA	NA	NA	NA	-	NA	NA	NA	-	-	0	Undetected	No	NA	NA	NA	NA	NA	NA	0
ph-p-11	Cotesia acuminata cryptic sp. B	Melitaea phoebe	Centaurea pectinata, Carduus nigrescens	Spain	El Puig	DNA (Kankare and colleagues)	+	NA	NA	NA	NA	-	NA	NA	NA	-	-	0	Undetected	No	NA	NA	NA	NA	NA	NA	0
ph2-fb-1 62	Cotesia acuminata cryptic sp. B	Melitaea phoebe	Centaurea pectinata, Carduus nigrescens	Spain	El Puig	DNA (Kankare and colleagues)	+	NA	NA	NA	NA	-	-	-	-	-	-	0	Undetected	No	NA	NA	NA	NA	NA	NA	0
ph2-ln-1-b1	Cotesia acuminata cryptic sp. B	Melitaea phoebe	Centaurea pectinata, Carduus nigrescens	Spain	El Puig	DNA (Kankare and colleagues)	+	NA	NA	NA	NA	-	NA	NA	NA	-	-	0	Undetected	No	NA	NA	NA	NA	NA	NA	0
ph2-p4-b3	Cotesia acuminata cryptic sp. B	Melitaea phoebe	Centaurea pectinata, Carduus nigrescens	Spain	El Puig	DNA (Kankare and colleagues)	+	NA	NA	NA	NA	-	NA	NA	NA	-	-	0	Undetected	No	NA	NA	NA	NA	NA	NA	0
SRR13990442	Cotesia glomerata	Pieris spp.	MD	Colony	Unknown	NCBI SRA	NA	NA	NA	NA	NA	NA	NA	NA	NA	NA	NA	0	Detected	Yes	+	+	+	+	+	+	6
SRR13990441	Cotesia glomerata	Pieris spp.	MD	Colony	Unknown	NCBI SRA	NA	NA	NA	NA	NA	NA	NA	NA	NA	NA	NA	0	Detected	Yes	+	+	+	+	+	+	6
CbEaE7	Cotesia bignellii	Euphydryas aurinia	Succisa pratensis	UK	Dorset	DNA (Kankare and colleagues)	+	NA	NA	NA	NA	-	-	-	(+)	-	-	0	Undetected	No	NA	NA	NA	NA	NA	NA	0
CbEaUK2	Cotesia bignellii	Euphydryas aurinia	Succisa pratensis	UK	Dorset	DNA (Kankare and colleagues)	+	NA	NA	NA	NA	-	-	-	-	-	-	0	Undetected	No	NA	NA	NA	NA	NA	NA	0
CbEaFra7	Cotesia bignellii	Euphydryas aurinia	Succisa pratensis	France	Dordogne	DNA (Kankare and colleagues)	-	NA	NA	NA	NA	-	-	-	-	-	-	0	Undetected	No	NA	NA	NA	NA	NA	NA	0
CbEaFin10	Cotesia bignellii	Euphydryas aurinia	Succisa pratensis	Finland	Joutseno	DNA (Kankare and colleagues)	+	NA	NA	NA	NA	-	-	-	-	-	-	0	Undetected	No	NA	NA	NA	NA	NA	NA	0
CbEaFin11	Cotesia bignellii	Euphydryas aurinia	Succisa pratensis	Finland	Joutseno	DNA (Kankare and colleagues)	-	NA	NA	NA	NA	-	-	-	-	-	-	0	Undetected	No	NA	NA	NA	NA	NA	NA	0
CbEaFin5	Cotesia bignellii	Euphydryas aurinia	Succisa pratensis	Finland	Joutseno	DNA (Kankare and colleagues)	+	NA	NA	NA	NA	-	-	-	-	-	-	0	Undetected	No	NA	NA	NA	NA	NA	NA	0
CbEaFin6	Cotesia bignellii	Euphydryas aurinia	Succisa pratensis	Finland	Joutseno	DNA (Kankare and colleagues)	+	NA	NA	NA	NA	-	-	-	-	-	-	0	Undetected	No	NA	NA	NA	NA	NA	NA	0
CbEaFin7	Cotesia bignellii	Euphydryas aurinia	Succisa pratensis	Finland	Joutseno	DNA (Kankare and colleagues)	-	NA	NA	NA	NA	-	NA	NA	NA	-	-	0	Undetected	No	NA	NA	NA	NA	NA	NA	0
CbEaFin9	Cotesia bignellii	Euphydryas aurinia	Succisa pratensis	Finland	Joutseno	DNA (Kankare and colleagues)	+	NA	NA	NA	NA	-	NA	NA	NA	-	-	0	Undetected	No	NA	NA	NA	NA	NA	NA	0
Fin-Cot-big6	Cotesia bignellii	Euphydryas aurinia	Succisa pratensis	Finland	Joutseno	DNA (Kankare and colleagues)	+	NA	NA	NA	NA	-	NA	NA	NA	-	-	0	Undetected	No	NA	NA	NA	NA	NA	NA	0
FinCot-big1	Cotesia bignellii	Euphydryas aurinia	Succisa pratensis	Finland	Joutseno	DNA (Kankare and colleagues)	-	NA	NA	NA	NA	-	NA	NA	NA	-	-	0	Undetected	No	NA	NA	NA	NA	NA	NA	0
Finland-Cot-big-8-Female	Cotesia bignellii	Euphydryas aurinia	Succisa pratensis	Finland	Joutseno	DNA (Kankare and colleagues)	+	NA	NA	NA	NA	-	NA	NA	NA	-	-	0	Undetected	No	NA	NA	NA	NA	NA	NA	0
Finland-Cot-big9-Female	Cotesia bignellii	Euphydryas aurinia	Succisa pratensis	Finland	Joutseno	DNA (Kankare and colleagues)	+	NA	NA	NA	NA	-	NA	NA	NA	-	-	0	Undetected	No	NA	NA	NA	NA	NA	NA	0
CvMdidSpa6	Cotesia melitaearum cryptic sp. F	Melitaea didyma	Plantago lanceolata	Spain	Cantallops	DNA (Kankare and colleagues)	+	NA	NA	NA	NA	+	+	+	+	+	+	6	Detected	Yes	-	+	+	+	+	+	5
CvMdidSpa7	Cotesia melitaearum cryptic sp. F	Melitaea didyma	Plantago lanceolata	Spain	Cantallops	DNA (Kankare and colleagues)	+	-	-	-	-	+	+	+	+	+	-	5	Detected	Yes	+	+	-	+	+	+	5
LASU 5	Cotesia bignellii cryptic sp. C	Euphydryas aurinia	Lonicera implexa, Succisa pratensis	Spain	La Barroca (Garrotxa)	DNA (Kankare and colleagues)	+	NA	NA	NA	NA	-	-	+	-	-	-	1	Detected	No	NA	NA	NA	NA	NA	NA	0
LASU2	Cotesia bignellii cryptic sp. C	Euphydryas aurinia	Lonicera implexa, Succisa pratensis	Spain	La Barroca (Garrotxa)	DNA (Kankare and colleagues)	-	NA	NA	NA	NA	-	NA	NA	NA	-	-	0	Undetected	No	NA	NA	NA	NA	NA	NA	0
LASU12A	Cotesia bignellii cryptic sp. C	Euphydryas aurinia	Lonicera implexa, Succisa pratensis	Spain	La Barroca (Garrotxa)	DNA (Kankare and colleagues)	+	NA	NA	NA	NA	-	NA	NA	NA	-	-	0	Undetected	No	NA	NA	NA	NA	NA	NA	0
LASU18	Cotesia bignellii cryptic sp. C	Euphydryas aurinia	Lonicera implexa, Succisa pratensis	Spain	La Barroca (Garrotxa)	DNA (Kankare and colleagues)	+	NA	NA	NA	NA	-	NA	NA	NA	-	-	0	Undetected	No	NA	NA	NA	NA	NA	NA	0
LASU1B	Cotesia bignellii cryptic sp. C	Euphydryas aurinia	Lonicera implexa, Succisa pratensis	Spain	La Barroca (Garrotxa)	DNA (Kankare and colleagues)	+	NA	NA	NA	NA	-	NA	NA	NA	-	-	0	Undetected	No	NA	NA	NA	NA	NA	NA	0
CcEcFra6	Cotesia cynthia	Euphydryas cynthia	Globularia cordifolia, Plantago alpina, Trifolium alpinum?	France	Alps, Laus de Cervieres	DNA (Kankare and colleagues)	+	NA	NA	NA	NA	-	-	-	-	-	-	0	Undetected	No	NA	NA	NA	NA	NA	NA	0
CcEcFra7	Cotesia cynthia	Euphydryas cynthia	Globularia cordifolia, Plantago alpina, Trifolium alpinum?	France	Alps, Laus de Cervieres	DNA (Kankare and colleagues)	+	NA	NA	NA	NA	-	-	-	-	-	-	0	Undetected	No	NA	NA	NA	NA	NA	NA	0
CeEpUS12	Cotesia euphydryidis	Euphydryas phaeton	Chelone glabra, Penstemon hirsutus, Plantago lanceolata, Aureolaria sp.	USA	Warren County, Virginia	DNA (Kankare and colleagues)	-	NA	NA	NA	NA	-	-	-	-	-	-	0	Undetected	No	NA	NA	NA	NA	NA	NA	0
CeEpUS14	Cotesia euphydryidis	Euphydryas phaeton	Chelone glabra, Penstemon hirsutus, Plantago lanceolata, Aureolaria sp.	USA	Warren County, Virginia	DNA (Kankare and colleagues)	-	NA	NA	NA	NA	-	-	-	-	-	-	0	Undetected	No	NA	NA	NA	NA	NA	NA	0
CeEpUS15	Cotesia euphydryidis	Euphydryas phaeton	Chelone glabra, Penstemon hirsutus, Plantago lanceolata, Aureolaria sp.	USA	Warren County, Virginia	DNA (Kankare and colleagues)	+	NA	NA	NA	NA	-	-	-	-	-	(+)	0	Undetected	No	NA	NA	NA	NA	NA	NA	0
CvMdidSpa8	Cotesia melitaearum cryptic sp. F	Melitaea didyma	Plantago lanceolata	Spain	Cantallops	DNA (Kankare and colleagues)	+	NA	NA	NA	NA	+	+	+	+	+	+	6	Detected	Yes	-	+	+	+	+	+	5
CbEaCJ4	Cotesia bignellii cryptic sp. C	Euphydryas aurinia	Lonicera implexa, Succisa pratensis	Spain	La Barroca (Garrotxa)	DNA (Kankare and colleagues)	+	NA	NA	NA	NA	+	+	+	+	+	+	6	Detected	Yes	-	+	+	+	+	-	4
CvMdidSpa10	Cotesia melitaearum cryptic sp. F	Melitaea didyma	Plantago lanceolata	Spain	Cantallops	DNA (Kankare and colleagues)	+	-	-	-	-	+	+	+	+	+	+	6	Detected	Yes	+	+	-	+	-	+	4
CvMdidSpa13	Cotesia melitaearum cryptic sp. F	Melitaea didyma	Plantago lanceolata	Spain	Cantallops	DNA (Kankare and colleagues)	+	-	-	-	-	+	+	+	+	+	+	6	Detected	Yes	-	+	-	+	+	+	4
CvMdidSpa15	Cotesia melitaearum cryptic sp. F	Melitaea didyma	Plantago lanceolata	Spain	Cantallops	DNA (Kankare and colleagues)	+	NA	NA	NA	NA	-	+	-	+	+	+	4	Detected	Yes	-	+	-	+	+	+	4
Cot763	Cotesia melitaearum cryptic sp. H	Melitaea cinxia	Plantago lanceolata, Veronica spicata	Finland	Åland	DNA (Kankare and colleagues)	+	NA	NA	NA	NA	-	+	+	+	+	-	4	Detected	Yes	-	+	+	+	+	-	4
Cot973	Cotesia melitaearum cryptic sp. H	Melitaea cinxia	Plantago lanceolata, Veronica spicata	Finland	Åland	DNA (Kankare and colleagues)	+	NA	NA	NA	NA	+	+	+	+	+	+	6	Detected	Yes	-	+	-	+	+	+	4
CbEaFra2	Cotesia bignellii	Euphydryas aurinia	Succisa pratensis?	France	Alps, Laus de Cervieres	DNA (Kankare and colleagues)	+	NA	NA	NA	NA	+	+	+	+	+	-	5	Detected	Yes	-	-	+	+	+	-	3
USA DN 16	Cotesia koebelei	Euphydryas editha	Antirrhinum, Collinsia, Orthocarpus, Plantago spp.	USA	YNP	DNA (Kankare and colleagues)	+	NA	NA	NA	NA	-	+	+	+	+	-	4	Detected	Yes	-	+	-	+	+	-	3
USA PP	Cotesia koebelei	Euphydryas editha	Antirrhinum, Collinsia, Orthocarpus, Plantago spp.	USA	YNP	DNA (Kankare and colleagues)	+	NA	NA	NA	NA	-	-	-	-	-	-	0	Undetected	No	NA	NA	NA	NA	NA	NA	0
CmEaFra9	Cotesia melitaearum	Euphydryas aurinia	Succisa pratensis?	France	Alps, Laus de Cervieres	DNA (Kankare and colleagues)	+	NA	NA	NA	NA	-	-	-	-	-	-	0	Undetected	No	NA	NA	NA	NA	NA	NA	0
CmEaIta6alfa	Cotesia melitaearum	Euphydryas aurinia	Succisa pratensis?	Italy	Sanremo	DNA (Kankare and colleagues)	+	NA	NA	NA	NA	-	-	-	-	-	-	0	Undetected	No	NA	NA	NA	NA	NA	NA	0
CmEaFra4	Cotesia melitaearum	Euphydryas aurinia	Succisa pratensis?	France	Marseille	DNA (Kankare and colleagues)	+	NA	NA	NA	NA	-	-	-	-	-	-	0	Undetected	No	NA	NA	NA	NA	NA	NA	0
CmEaFra6	Cotesia melitaearum	Euphydryas aurinia	Succisa pratensis?	France	Pyrenees, Coustouges	DNA (Kankare and colleagues)	+	NA	NA	NA	NA	-	-		-	-	-	0	Undetected	No	NA	NA	NA	NA	NA	NA	0
Italy 5	Cotesia melitaearum	Euphydryas aurinia	Succisa pratensis?	Italy	Sanremo	DNA (Kankare and colleagues)	+	NA	NA	NA	NA	-	-	-	-	-	-	0	Undetected	No	NA	NA	NA	NA	NA	NA	0
Uppland-väddö-1-1c	Cotesia melitaearum	Melitaea cinxia	Plantago lanceolata, Veronica spicata	Sweden	Öland	DNA (Kankare and colleagues)	+	NA	NA	NA	NA	-	NA	NA	NA	NA	-	0	Undetected	No	NA	NA	NA	NA	NA	NA	0
ClMdidHun4	Cotesia melitaearum	Melitaea didyma	Plantago lanceolata	Hungary	Őrség	DNA (Kankare and colleagues)	+	NA	NA	NA	NA	-	-	-	-	-	-	0	Undetected	No	NA	NA	NA	NA	NA	NA	0
HunM.did2	Cotesia melitaearum	Melitaea didyma	Plantago lanceolata	Hungary	Őrség	DNA (Kankare and colleagues)	-	NA	NA	NA	NA	-	-	-	-	-	-	0	Undetected	No	NA	NA	NA	NA	NA	NA	0
HunM.did3	Cotesia melitaearum	Melitaea didyma	Plantago lanceolata	Hungary	Őrség	DNA (Kankare and colleagues)	+	NA	NA	NA	NA	-	-	-	-	-	-	0	Undetected	No	NA	NA	NA	NA	NA	NA	0
CvMdidSpa14	Cotesia melitaearum cryptic sp. F	Melitaea didyma	Plantago lanceolata	Spain	Cantallops	DNA (Kankare and colleagues)	+	NA	NA	NA	NA	+	+	+	+	+	+	6	Detected	Yes	-	-	-	+	+	+	3
CvMdidSpa9	Cotesia melitaearum cryptic sp. F	Melitaea didyma	Plantago lanceolata	Spain	Cantallops	DNA (Kankare and colleagues)	+	-	-	-	-	-	-	+	+	+	-	3	Detected	Yes	+	-	+	-	-	+	3
CmMtSpa4	Cotesia melitaearum cryptic sp. G	Melitaea trivia	Verbascum pulverulentum, Verbascum chaixii	Spain	El Puig	DNA (Kankare and colleagues)	+	NA	NA	NA	NA	-	-	+	+	+	-	3	Detected	Yes	+	-	-	-	+	+	3
CmMtSpa6	Cotesia melitaearum cryptic sp. G	Melitaea trivia	Verbascum pulverulentum, Verbascum chaixii	Spain	El Puig	DNA (Kankare and colleagues)	+	NA	NA	NA	NA	-	-	+	+	+	-	3	Detected	Yes	-	-	+	+	+	-	3
eau-59b	Cotesia melitaearum cryptic sp. D	Euphydryas aurinia	Succisa pratensis?	Spain	Alzinar de Sant Martí	DNA (Kankare and colleagues)	+	NA	NA	NA	NA	-	-	-	-	-	-	0	Undetected	No	NA	NA	NA	NA	NA	NA	0
eau-59c	Cotesia melitaearum cryptic sp. D	Euphydryas aurinia	Succisa pratensis?	Spain	Alzinar de Sant Martí	DNA (Kankare and colleagues)	+	NA	NA	NA	NA	-	-	-	-	-	-	0	Undetected	No	NA	NA	NA	NA	NA	NA	0
au-cj-4-b2	Cotesia melitaearum cryptic sp. D	Euphydryas aurinia	Succisa pratensis, Knautia arvensis	Spain	Can Jordà	DNA (Kankare and colleagues)	+	NA	NA	NA	NA	-	NA	NA	NA	-	-	0	Undetected	No	NA	NA	NA	NA	NA	NA	0
SpaCoL2	Cotesia melitaearum cryptic sp. D	Euphydryas aurinia	Lonicera implexa, Lonicera etrusca	Spain	Coll d'Estenalles	DNA (Kankare and colleagues)	+	NA	NA	NA	NA	(+)	-	-	(+)	(+)	-	0	Undetected	No	NA	NA	NA	NA	NA	NA	0
au-g1-b1	Cotesia melitaearum cryptic sp. D	Euphydryas aurinia	Lonicera implexa, Lonicera etrusca	Spain	El Guix	DNA (Kankare and colleagues)	+	-	-	-	-	-	NA	NA	NA	NA	-	0	Undetected	No	NA	NA	NA	NA	NA	NA	0
au-g2-b2	Cotesia melitaearum cryptic sp. D	Euphydryas aurinia	Lonicera implexa, Lonicera etrusca	Spain	El Guix	DNA (Kankare and colleagues)	+	-	-	-	-	-	NA	NA	NA	NA	-	0	Undetected	No	NA	NA	NA	NA	NA	NA	0
C?EaEG1 new	Cotesia melitaearum cryptic sp. D	Euphydryas aurinia	Lonicera implexa, Lonicera etrusca	Spain	El Guix	DNA (Kankare and colleagues)	+	NA	NA	NA	NA	-	-	-	-	-	-	0	Undetected	No	NA	NA	NA	NA	NA	NA	0
CvEaSpa26	Cotesia melitaearum cryptic sp. D	Euphydryas aurinia	Lonicera implexa, Lonicera etrusca	Spain	El Guix	DNA (Kankare and colleagues)	+	-	-	-	-	-	-	-	-	-	-	0	Undetected	No	NA	NA	NA	NA	NA	NA	0
CvEaSpa27	Cotesia melitaearum cryptic sp. D	Euphydryas aurinia	Lonicera implexa, Lonicera etrusca	Spain	El Guix	DNA (Kankare and colleagues)	+	NA	NA	NA	NA	-	-	-	-	-	-	0	Undetected	No	NA	NA	NA	NA	NA	NA	0
CvEaSpa29	Cotesia melitaearum cryptic sp. D	Euphydryas aurinia	Lonicera implexa, Lonicera etrusca	Spain	El Guix	DNA (Kankare and colleagues)	+	-	-	-	-	-	NA	NA	NA	NA	-	0	Undetected	No	NA	NA	NA	NA	NA	NA	0
CvEaSpa31	Cotesia melitaearum cryptic sp. D	Euphydryas aurinia	Lonicera implexa, Lonicera etrusca	Spain	El Guix	DNA (Kankare and colleagues)	+	NA	NA	NA	NA	-	-	-	-	-	-	0	Undetected	No	NA	NA	NA	NA	NA	NA	0
CvEaSpa32	Cotesia melitaearum cryptic sp. D	Euphydryas aurinia	Lonicera implexa, Lonicera etrusca	Spain	El Guix	DNA (Kankare and colleagues)	+	-	-	-	-	-	NA	NA	NA	NA	-	0	Undetected	No	NA	NA	NA	NA	NA	NA	0
CvEaSpa33	Cotesia melitaearum cryptic sp. D	Euphydryas aurinia	Lonicera implexa, Lonicera etrusca	Spain	El Guix	DNA (Kankare and colleagues)	+	NA	NA	NA	NA	-	-	-	-	-	-	0	Undetected	No	NA	NA	NA	NA	NA	NA	0
CvEaSpa35	Cotesia melitaearum cryptic sp. D	Euphydryas aurinia	Lonicera implexa, Lonicera etrusca	Spain	El Guix	DNA (Kankare and colleagues)	+	-	-	-	-	-	-	-	-	-	-	0	Undetected	No	NA	NA	NA	NA	NA	NA	0
CvEaSpa36	Cotesia melitaearum cryptic sp. D	Euphydryas aurinia	Lonicera implexa, Lonicera etrusca	Spain	El Guix	DNA (Kankare and colleagues)	+	NA	NA	NA	NA	-	-	-	-	-	-	0	Undetected	No	NA	NA	NA	NA	NA	NA	0
CvEaSpa37	Cotesia melitaearum cryptic sp. D	Euphydryas aurinia	Lonicera implexa, Lonicera etrusca	Spain	El Guix	DNA (Kankare and colleagues)	+	-	-	-	-	-	NA	NA	NA	NA	-	0	Undetected	No	NA	NA	NA	NA	NA	NA	0
eau-10a	Cotesia melitaearum cryptic sp. D	Euphydryas aurinia	Lonicera implexa, Lonicera etrusca	Spain	El Guix	DNA (Kankare and colleagues)	+	-	-	-	-	-	NA	NA	NA	NA	-	0	Undetected	No	NA	NA	NA	NA	NA	NA	0
eau-36b	Cotesia melitaearum cryptic sp. D	Euphydryas aurinia	Lonicera implexa, Lonicera etrusca	Spain	El Guix	DNA (Kankare and colleagues)	+	-	-	-	-	-	NA	NA	NA	NA	-	0	Undetected	No	NA	NA	NA	NA	NA	NA	0
eau-4c	Cotesia melitaearum cryptic sp. D	Euphydryas aurinia	Lonicera implexa, Lonicera etrusca	Spain	El Guix	DNA (Kankare and colleagues)	+	-	-	-	-	-	NA	NA	NA	NA	-	0	Undetected	No	NA	NA	NA	NA	NA	NA	0
eau-77a	Cotesia melitaearum cryptic sp. D	Euphydryas aurinia	Lonicera implexa, Lonicera etrusca	Spain	El Guix	DNA (Kankare and colleagues)	+	-	-	-	-	-	-	-	-	-	-	0	Undetected	No	NA	NA	NA	NA	NA	NA	0
eau-8	Cotesia melitaearum cryptic sp. D	Euphydryas aurinia	Lonicera implexa, Lonicera etrusca	Spain	El Guix	DNA (Kankare and colleagues)	+	-	-	-	-	-	NA	NA	NA	NA	-	0	Undetected	No	NA	NA	NA	NA	NA	NA	0
SpaELG8	Cotesia melitaearum cryptic sp. D	Euphydryas aurinia	Lonicera implexa, Lonicera etrusca	Spain	El Guix	DNA (Kankare and colleagues)	+	NA	NA	NA	NA	-	NA	NA	NA	-	-	0	Undetected	No	NA	NA	NA	NA	NA	NA	0
LALO 11	Cotesia melitaearum cryptic sp. D	Euphydryas aurinia	Lonicera implexa, Succisa pratensis	Spain	La Barroca (Garrotxa)	DNA (Kankare and colleagues)	+	NA	NA	NA	NA	-	-	-	-	-	-	0	Undetected	No	NA	NA	NA	NA	NA	NA	0
LALO3	Cotesia melitaearum cryptic sp. D	Euphydryas aurinia	Lonicera implexa, Succisa pratensis	Spain	La Barroca (Garrotxa)	DNA (Kankare and colleagues)	+	NA	NA	NA	NA	-	NA	NA	NA	-	-	0	Undetected	No	NA	NA	NA	NA	NA	NA	0
LALO4	Cotesia melitaearum cryptic sp. D	Euphydryas aurinia	Lonicera implexa, Succisa pratensis	Spain	La Barroca (Garrotxa)	DNA (Kankare and colleagues)	+	NA	NA	NA	NA	-	-	-	-	-	-	0	Undetected	No	NA	NA	NA	NA	NA	NA	0
LALO5	Cotesia melitaearum cryptic sp. D	Euphydryas aurinia	Lonicera implexa, Succisa pratensis	Spain	La Barroca (Garrotxa)	DNA (Kankare and colleagues)	+	NA	NA	NA	NA	-	-	-	(+)	-	-	0	Undetected	No	NA	NA	NA	NA	NA	NA	0
LALO6	Cotesia melitaearum cryptic sp. D	Euphydryas aurinia	Lonicera implexa, Succisa pratensis	Spain	La Barroca (Garrotxa)	DNA (Kankare and colleagues)	-	NA	NA	NA	NA	-	NA	NA	NA	-	-	0	Undetected	No	NA	NA	NA	NA	NA	NA	0
LASO1	Cotesia melitaearum cryptic sp. D	Euphydryas aurinia	Lonicera implexa, Succisa pratensis	Spain	La Barroca (Garrotxa)	DNA (Kankare and colleagues)	+	NA	NA	NA	NA	-	NA	NA	NA	-	-	0	Undetected	No	NA	NA	NA	NA	NA	NA	0
LASO2	Cotesia melitaearum cryptic sp. D	Euphydryas aurinia	Lonicera implexa, Succisa pratensis	Spain	La Barroca (Garrotxa)	DNA (Kankare and colleagues)	+	NA	NA	NA	NA	-	NA	NA	NA	-	-	0	Undetected	No	NA	NA	NA	NA	NA	NA	0
C?EaLM1	Cotesia melitaearum cryptic sp. D	Euphydryas aurinia	Lonicera implexa, Lonicera etrusca	Spain	La Malesa	DNA (Kankare and colleagues)	+	NA	NA	NA	NA	-	-	-	-	-	(+)	0	Undetected	No	NA	NA	NA	NA	NA	NA	0
au-ln-2	Cotesia melitaearum cryptic sp. D	Euphydryas aurinia	MD	Spain	La Nou de Berguedà	DNA (Kankare and colleagues)	+	NA	NA	NA	NA	-	-	-	-	-	-	0	Undetected	No	NA	NA	NA	NA	NA	NA	0
Cot-TOR10	Cotesia melitaearum cryptic sp. D	Euphydryas aurinia	MD	Spain	Tordera	DNA (Kankare and colleagues)	+	NA	NA	NA	NA	-	NA	NA	NA	-	-	0	Undetected	No	NA	NA	NA	NA	NA	NA	0
TOR 4 alfa	Cotesia melitaearum cryptic sp. D	Euphydryas aurinia	MD	Spain	Tordera	DNA (Kankare and colleagues)	+	NA	NA	NA	NA	-	-	-	-	-	-	0	Undetected	No	NA	NA	NA	NA	NA	NA	0
TOR 6 alfa	Cotesia melitaearum cryptic sp. D	Euphydryas aurinia	MD	Spain	Tordera	DNA (Kankare and colleagues)	+	NA	NA	NA	NA	-	-	-	-	-	-	0	Undetected	No	NA	NA	NA	NA	NA	NA	0
TOR7	Cotesia melitaearum cryptic sp. D	Euphydryas aurinia	MD	Spain	Tordera	DNA (Kankare and colleagues)	-	NA	NA	NA	NA	-	NA	NA	NA	-	-	0	Undetected	No	NA	NA	NA	NA	NA	NA	0
C?EdB1	Cotesia melitaearum cryptic sp. D	Euphydryas desfontainii	Cephalaria leucantha	Spain	Boixadors	DNA (Kankare and colleagues)	+	NA	NA	NA	NA	-	-	-	-	-	-	0	Undetected	No	NA	NA	NA	NA	NA	NA	0
C?EdB2	Cotesia melitaearum cryptic sp. D	Euphydryas desfontainii	Cephalaria leucantha	Spain	Boixadors	DNA (Kankare and colleagues)	+	NA	NA	NA	NA	-	-	-	-	-	-	0	Undetected	No	NA	NA	NA	NA	NA	NA	0
C?EdEG2	Cotesia melitaearum cryptic sp. D	Euphydryas desfontainii	Cephalaria leucantha	Spain	El Guix	DNA (Kankare and colleagues)	+	NA	NA	NA	NA	-	-	-	-	-	-	0	Undetected	No	NA	NA	NA	NA	NA	NA	0
CmEdEG1	Cotesia melitaearum cryptic sp. D	Euphydryas desfontainii	Cephalaria leucantha	Spain	El Guix	DNA (Kankare and colleagues)	-	NA	NA	NA	NA	-	-	-	-	-	-	0	Undetected	No	NA	NA	NA	NA	NA	NA	0
CvEdSpa17	Cotesia melitaearum cryptic sp. D	Euphydryas desfontainii	Cephalaria leucantha	Spain	El Guix	DNA (Kankare and colleagues)	+	NA	NA	NA	NA	-	-	-	-	-	-	0	Undetected	No	NA	NA	NA	NA	NA	NA	0
CvEdSpa18	Cotesia melitaearum cryptic sp. D	Euphydryas desfontainii	Cephalaria leucantha	Spain	El Guix	DNA (Kankare and colleagues)	+	-	-	-	-	-	NA	NA	NA	NA	-	0	Undetected	No	NA	NA	NA	NA	NA	NA	0
CvEdSpa22	Cotesia melitaearum cryptic sp. D	Euphydryas desfontainii	Cephalaria leucantha	Spain	El Guix	DNA (Kankare and colleagues)	+	NA	NA	NA	NA	-	-	-	-	-	-	0	Undetected	No	NA	NA	NA	NA	NA	NA	0
CvEdSpa23	Cotesia melitaearum cryptic sp. D	Euphydryas desfontainii	Cephalaria leucantha	Spain	El Guix	DNA (Kankare and colleagues)	+	-	-	-	-	-	-	-	-	-	(+)	0	Undetected	No	NA	NA	NA	NA	NA	NA	0
CvEdSpa25	Cotesia melitaearum cryptic sp. D	Euphydryas desfontainii	Cephalaria leucantha	Spain	El Guix	DNA (Kankare and colleagues)	+	NA	NA	NA	NA	-	-	-	-	-	-	0	Undetected	No	NA	NA	NA	NA	NA	NA	0
CvEdSpa26	Cotesia melitaearum cryptic sp. D	Euphydryas desfontainii	Cephalaria leucantha	Spain	El Guix	DNA (Kankare and colleagues)	+	NA	NA	NA	NA	-	-	-	-	-	-	0	Undetected	No	NA	NA	NA	NA	NA	NA	0
CvEdSpa29	Cotesia melitaearum cryptic sp. D	Euphydryas desfontainii	Cephalaria leucantha	Spain	El Guix	DNA (Kankare and colleagues)	+	-	-	-	-	-	NA	NA	NA	NA	-	0	Undetected	No	NA	NA	NA	NA	NA	NA	0
CvEdSpa30	Cotesia melitaearum cryptic sp. D	Euphydryas desfontainii	Cephalaria leucantha	Spain	El Guix	DNA (Kankare and colleagues)	+	-	-	-	-	-	NA	NA	NA	NA	-	0	Undetected	No	NA	NA	NA	NA	NA	NA	0
CvEdSpa31	Cotesia melitaearum cryptic sp. D	Euphydryas desfontainii	Cephalaria leucantha	Spain	El Guix	DNA (Kankare and colleagues)	-	NA	NA	NA	NA	-	-	-	-	-	-	0	Undetected	No	NA	NA	NA	NA	NA	NA	0
ed-g-1	Cotesia melitaearum cryptic sp. D	Euphydryas desfontainii	Cephalaria leucantha	Spain	El Guix	DNA (Kankare and colleagues)	+	-	-	-	-	-	NA	NA	NA	NA	-	0	Undetected	No	NA	NA	NA	NA	NA	NA	0
ed-g-2	Cotesia melitaearum cryptic sp. D	Euphydryas desfontainii	Cephalaria leucantha	Spain	El Guix	DNA (Kankare and colleagues)	+	-	-	-	-	-	NA	NA	NA	NA	-	0	Undetected	No	NA	NA	NA	NA	NA	NA	0
ede-17	Cotesia melitaearum cryptic sp. D	Euphydryas desfontainii	Cephalaria leucantha	Spain	El Guix	DNA (Kankare and colleagues)	+	-	-	-	-	-	NA	NA	NA	NA	-	0	Undetected	No	NA	NA	NA	NA	NA	NA	0
ede-23	Cotesia melitaearum cryptic sp. D	Euphydryas desfontainii	Cephalaria leucantha	Spain	El Guix	DNA (Kankare and colleagues)	+	-	-	-	-	-	NA	NA	NA	NA	-	0	Undetected	No	NA	NA	NA	NA	NA	NA	0
CvEdSpa36	Cotesia melitaearum cryptic sp. D	Euphydryas desfontainii	Cephalaria leucantha	Spain	Font Negra	DNA (Kankare and colleagues)	+	-	-	-	-	-	NA	NA	NA	NA	-	0	Undetected	No	NA	NA	NA	NA	NA	NA	0
CvEdSpa38	Cotesia melitaearum cryptic sp. D	Euphydryas desfontainii	Cephalaria leucantha	Spain	Font Negra	DNA (Kankare and colleagues)	+	NA	NA	NA	NA	-	-	-	-	-	-	0	Undetected	No	NA	NA	NA	NA	NA	NA	0
ede-58a	Cotesia melitaearum cryptic sp. D	Euphydryas desfontainii	Cephalaria leucantha	Spain	Font Negra	DNA (Kankare and colleagues)	+	NA	NA	NA	NA	-	-	-	-	-	-	0	Undetected	No	NA	NA	NA	NA	NA	NA	0
ede-70a	Cotesia melitaearum cryptic sp. D	Euphydryas desfontainii	Cephalaria leucantha	Spain	Font Negra	DNA (Kankare and colleagues)	+	-	-	-	-	-	-	-	-	-	-	0	Undetected	No	NA	NA	NA	NA	NA	NA	0
CmEdLM1	Cotesia melitaearum cryptic sp. D	Euphydryas desfontainii	Cephalaria leucantha	Spain	La Malesa	DNA (Kankare and colleagues)	+	NA	NA	NA	NA	-	-	-	-	-	-	0	Undetected	No	NA	NA	NA	NA	NA	NA	0
ede-16	Cotesia melitaearum cryptic sp. D	Euphydryas desfontainii	Cephalaria leucantha	Spain	La Malesa	DNA (Kankare and colleagues)	+	-	-	-	-	-	NA	NA	NA	NA	-	0	Undetected	No	NA	NA	NA	NA	NA	NA	0
CvMdeiSpa32	Cotesia melitaearum cryptic sp. E	Melitaea deione	Antirrhinum majus, Plantago lanceolata	Spain	Corrals d'en Perera	DNA (Kankare and colleagues)	+	-	-	-	-	-	-	-	-	-	-	0	Undetected	No	NA	NA	NA	NA	NA	NA	0
de2-cp-1 b1	Cotesia melitaearum cryptic sp. E	Melitaea deione	Antirrhinum majus, Plantago lanceolata	Spain	Corrals d'en Perera	DNA (Kankare and colleagues)	+	NA	NA	NA	NA	-	-	-	-	-	-	0	Undetected	No	NA	NA	NA	NA	NA	NA	0
CmMdeiFra1	Cotesia melitaearum cryptic sp. E	Melitaea deione	Antirrhinum majus, Plantago lanceolata	France	Gard	DNA (Kankare and colleagues)	-	NA	NA	NA	NA	-	-	-	-	-	-	0	Undetected	No	NA	NA	NA	NA	NA	NA	0
de-2-1p-1	Cotesia melitaearum cryptic sp. E	Melitaea deione	Antirrhinum majus, Plantago lanceolata	Spain	La Pedrera	DNA (Kankare and colleagues)	+	NA	NA	NA	NA	-	-	-	-	-	-	0	Undetected	No	NA	NA	NA	NA	NA	NA	0
CvMdeiSpa27	Cotesia melitaearum cryptic sp. E	Melitaea deione	Antirrhinum majus, Plantago lanceolata	Spain	Sant Bernat	DNA (Kankare and colleagues)	+	NA	NA	NA	NA	-	-	-	-	-	-	0	Undetected	No	NA	NA	NA	NA	NA	NA	0
CvMdeiSpa28	Cotesia melitaearum cryptic sp. E	Melitaea deione	Antirrhinum majus, Plantago lanceolata	Spain	Sant Bernat	DNA (Kankare and colleagues)	+	NA	NA	NA	NA	-	-	-	-	-	-	0	Undetected	No	NA	NA	NA	NA	NA	NA	0
CvMdeiSpa30	Cotesia melitaearum cryptic sp. E	Melitaea deione	Antirrhinum majus, Plantago lanceolata	Spain	Sant Bernat	DNA (Kankare and colleagues)	+	NA	NA	NA	NA	-	NA	NA	NA	-	-	0	Undetected	No	NA	NA	NA	NA	NA	NA	0
CvMdeiSpa34	Cotesia melitaearum cryptic sp. E	Melitaea deione	Antirrhinum majus, Plantago lanceolata	Spain	Sant Bernat	DNA (Kankare and colleagues)	+	-	-	-	-	-	NA	NA	NA	NA	-	0	Undetected	No	NA	NA	NA	NA	NA	NA	0
CvMdeiSpa35	Cotesia melitaearum cryptic sp. E	Melitaea deione	Antirrhinum majus, Plantago lanceolata	Spain	Sant Bernat	DNA (Kankare and colleagues)	+	NA	NA	NA	NA	-	NA	NA	NA	-	-	0	Undetected	No	NA	NA	NA	NA	NA	NA	0
CvMdeiSpa36	Cotesia melitaearum cryptic sp. E	Melitaea deione	Antirrhinum majus, Plantago lanceolata	Spain	Sant Bernat	DNA (Kankare and colleagues)	+	-	-	-	-	-	NA	NA	NA	NA	-	0	Undetected	No	NA	NA	NA	NA	NA	NA	0
CvMdeiSpa39	Cotesia melitaearum cryptic sp. E	Melitaea deione	Antirrhinum majus, Plantago lanceolata	Spain	Sant Bernat	DNA (Kankare and colleagues)	-	NA	NA	NA	NA	-	-	-	-	-	-	0	Undetected	No	NA	NA	NA	NA	NA	NA	0
CvMdeiSpa40	Cotesia melitaearum cryptic sp. E	Melitaea deione	Antirrhinum majus, Plantago lanceolata	Spain	Sant Bernat	DNA (Kankare and colleagues)	+	NA	NA	NA	NA	-	-	-	-	-	-	0	Undetected	No	NA	NA	NA	NA	NA	NA	0
cvMdeiSpa42	Cotesia melitaearum cryptic sp. E	Melitaea deione	Antirrhinum majus, Plantago lanceolata	Spain	Sant Bernat	DNA (Kankare and colleagues)	+	NA	NA	NA	NA	-	NA	NA	NA	-	-	0	Undetected	No	NA	NA	NA	NA	NA	NA	0
de-sb-1 3/4 b1	Cotesia melitaearum cryptic sp. E	Melitaea deione	Antirrhinum majus, Plantago lanceolata	Spain	Sant Bernat	DNA (Kankare and colleagues)	+	-	-	-	-	-	NA	NA	NA	NA	-	0	Undetected	No	NA	NA	NA	NA	NA	NA	0
de-sb-1 3/4 b3	Cotesia melitaearum cryptic sp. E	Melitaea deione	Antirrhinum majus, Plantago lanceolata	Spain	Sant Bernat	DNA (Kankare and colleagues)	+	-	-	-	-	-	NA	NA	NA	NA	-	0	Undetected	No	NA	NA	NA	NA	NA	NA	0
de-sb-1 3/4 b5	Cotesia melitaearum cryptic sp. E	Melitaea deione	Antirrhinum majus, Plantago lanceolata	Spain	Sant Bernat	DNA (Kankare and colleagues)	+	-	-	-	-	-	NA	NA	NA	NA	-	0	Undetected	No	NA	NA	NA	NA	NA	NA	0
de-sb1 3/4 b2	Cotesia melitaearum cryptic sp. E	Melitaea deione	Antirrhinum majus, Plantago lanceolata	Spain	Sant Bernat	DNA (Kankare and colleagues)	+	-	-	-	-	-	NA	NA	NA	NA	-	0	Undetected	No	NA	NA	NA	NA	NA	NA	0
de2-sb-3-b1	Cotesia melitaearum cryptic sp. E	Melitaea deione	Antirrhinum majus, Plantago lanceolata	Spain	Sant Bernat	DNA (Kankare and colleagues)	+	-	-	-	-	-	NA	NA	NA	NA	-	0	Undetected	No	NA	NA	NA	NA	NA	NA	0
de2-sm-4 b1	Cotesia melitaearum cryptic sp. E	Melitaea deione	Antirrhinum majus, Plantago lanceolata	Spain	Sant Bernat	DNA (Kankare and colleagues)	+	NA	NA	NA	NA	-	NA	NA	NA	NA	-	0	Undetected	No	NA	NA	NA	NA	NA	NA	0
CvMdeiSpa37	Cotesia melitaearum cryptic sp. E	Melitaea deione	Antirrhinum majus, Plantago lanceolata	Spain	Sant Marçal	DNA (Kankare and colleagues)	+	-	-	-	-	-	NA	NA	NA	NA	-	0	Undetected	No	NA	NA	NA	NA	NA	NA	0
CvMdeiSpa38	Cotesia melitaearum cryptic sp. E	Melitaea deione	Antirrhinum majus, Plantago lanceolata	Spain	Sant Marçal	DNA (Kankare and colleagues)	+	-	-	-	-	-	NA	NA	NA	NA	-	0	Undetected	No	NA	NA	NA	NA	NA	NA	0
de2-sm-4-b7	Cotesia melitaearum cryptic sp. E	Melitaea deione	Antirrhinum majus, Plantago lanceolata	Spain	Sant Marçal	DNA (Kankare and colleagues)	+	-	-	-	-	-	-	-	-	-	-	0	Undetected	No	NA	NA	NA	NA	NA	NA	0
C?MdeiSpa1	Cotesia melitaearum cryptic sp. E	Melitaea deione	Linaria sp.	Spain	Vidra	DNA (Kankare and colleagues)	+	NA	NA	NA	NA	-	-	-	-	-	-	0	Undetected	No	NA	NA	NA	NA	NA	NA	0
C?MdeiSpa2	Cotesia melitaearum cryptic sp. E	Melitaea deione	Linaria sp.	Spain	Vidra	DNA (Kankare and colleagues)	+	NA	NA	NA	NA	-	-	-	-	-	-	0	Undetected	No	NA	NA	NA	NA	NA	NA	0
c?MdeiSpa6	Cotesia melitaearum cryptic sp. E	Melitaea deione	Linaria sp.	Spain	Vidra	DNA (Kankare and colleagues)	+	NA	NA	NA	NA	-	NA	NA	NA	-	-	0	Undetected	No	NA	NA	NA	NA	NA	NA	0
C?MdeiV1-male	Cotesia melitaearum cryptic sp. E	Melitaea deione	Linaria sp.	Spain	Vidra	DNA (Kankare and colleagues)	+	NA	NA	NA	NA	-	-	-	-	-	-	0	Undetected	No	NA	NA	NA	NA	NA	NA	0
C?MdeiV3	Cotesia melitaearum cryptic sp. E	Melitaea deione	Linaria sp.	Spain	Vidra	DNA (Kankare and colleagues)	+	NA	NA	NA	NA	-	-	-	-	-	-	0	Undetected	No	NA	NA	NA	NA	NA	NA	0
C?MdeiV5	Cotesia melitaearum cryptic sp. E	Melitaea deione	Linaria sp.	Spain	Vidra	DNA (Kankare and colleagues)	+	NA	NA	NA	NA	-	-	-	-	-	-	0	Undetected	No	NA	NA	NA	NA	NA	NA	0
SAMEA7283786	Cotesia glomerata	Pieris spp.	MD	Colony	Unknown	NCBI SRA	NA	NA	NA	NA	NA	NA	NA	NA	NA	NA	NA	0	Detected	Yes	+	+	NA	+	NA	NA	3
CbEaCJ5	Cotesia bignellii cryptic sp. C	Euphydryas aurinia	Lonicera implexa, Succisa pratensis	Spain	La Barroca (Garrotxa)	DNA (Kankare and colleagues)	+	NA	NA	NA	NA	-	+	+	+	-	-	3	Detected	Yes	-	+	+	-	-	-	2
au-cj-8-b1	Cotesia melitaearum cryptic sp. D	Euphydryas aurinia	Succisa pratensis, Knautia arvensis	Spain	Can Jordà	DNA (Kankare and colleagues)	+	NA	NA	NA	NA	+	NA	NA	NA	+	+	3	Detected	Yes	+	-	-	-	-	+	2
CvMdidSpa12	Cotesia melitaearum cryptic sp. F	Melitaea didyma	Plantago lanceolata	Spain	Cantallops	DNA (Kankare and colleagues)	+	-	-	-	-	+	NA	NA	NA	NA	+	2	Detected	Yes	+	NA	NA	NA	NA	+	2
dd-c3-b1	Cotesia melitaearum cryptic sp. F	Melitaea didyma	Plantago lanceolata	Spain	El Cortes	DNA (Kankare and colleagues)	+	NA	NA	NA	NA	+	NA	NA	NA	+	+	3	Detected	No	NA	NA	NA	NA	NA	NA	0
tr-p9-b1-c4	Cotesia melitaearum cryptic sp. G	Melitaea trivia	Verbascum pulverulentum, Verbascum chaixii	Spain	El Puig	DNA (Kankare and colleagues)	+	NA	NA	NA	NA	-	NA	NA	NA	+	-	1	Detected	No	NA	NA	NA	NA	NA	NA	0
tr-p5-b2-c7	Cotesia melitaearum cryptic sp. G	Melitaea trivia	Verbascum pulverulentum, Verbascum chaixii	Spain	El Puig	DNA (Kankare and colleagues)	+	-	-	-	-	+	NA	NA	NA	NA	+	2	Detected	Yes	+	NA	NA	NA	NA	+	2
tr-p5-b3-c4	Cotesia melitaearum cryptic sp. G	Melitaea trivia	Verbascum pulverulentum, Verbascum chaixii	Spain	El Puig	DNA (Kankare and colleagues)	+	-	-	-	-	+	NA	NA	NA	NA	+	2	Detected	Yes	+	NA	NA	NA	NA	+	2
CmMtSpa8	Cotesia melitaearum cryptic sp. G	Melitaea trivia	Verbascum pulverulentum, Verbascum chaixii	Spain	El Puig	DNA (Kankare and colleagues)	+	NA	NA	NA	NA	+	NA	NA	NA	+	+	3	Detected	No	-	-	-	-	-	-	0
tr-p5-b6-c2	Cotesia melitaearum cryptic sp. G	Melitaea trivia	Verbascum pulverulentum, Verbascum chaixii	Spain	El Puig	DNA (Kankare and colleagues)	+	-	-	-	-	+	NA	NA	NA	NA	+	2	Detected	Yes	+	NA	NA	NA	NA	+	2
CbEaFra13	Cotesia bignellii	Euphydryas aurinia	Succisa pratensis?	France	Unknown	DNA (Kankare and colleagues)	NA	NA	NA	NA	NA	NA	NA	NA	NA	NA	NA	0	Detected	Yes	-	-	-	-	-	+	1
cot-USAPP7	Cotesia koebelei	Euphydryas editha	Antirrhinum, Collinsia, Orthocarpus, Plantago spp.	USA	YNP	DNA (Kankare and colleagues)	+	NA	NA	NA	NA	-	-	-	-	-	+	1	Detected	Yes	-	-	-	-	-	+	1
au-cj-5-b2	Cotesia melitaearum cryptic sp. D	Euphydryas aurinia	Succisa pratensis, Knautia arvensis	Spain	Can Jordà	DNA (Kankare and colleagues)	+	NA	NA	NA	NA	+	NA	NA	NA	+	+	3	Detected	Yes	-	-	-	-	-	+	1
au-cj-6-b1	Cotesia melitaearum cryptic sp. D	Euphydryas aurinia	Succisa pratensis, Knautia arvensis	Spain	Can Jordà	DNA (Kankare and colleagues)	+	NA	NA	NA	NA	+	NA	NA	NA	+	-	2	Detected	Yes	+	-	-	-	-	-	1
au-cj-7-b1	Cotesia melitaearum cryptic sp. D	Euphydryas aurinia	Succisa pratensis, Knautia arvensis	Spain	Can Jordà	DNA (Kankare and colleagues)	+	NA	NA	NA	NA	+	NA	NA	NA	+	+	3	Detected	Yes	+	-	-	-	-	-	1
CvMdidSpa11	Cotesia melitaearum cryptic sp. F	Melitaea didyma	Plantago lanceolata	Spain	Cantallops	DNA (Kankare and colleagues)	+	NA	NA	NA	NA	-	-	+	+	+	-	3	Detected	Yes	-	-	-	-	+	-	1
CmMtSpa5	Cotesia melitaearum cryptic sp. G	Melitaea trivia	Verbascum pulverulentum, Verbascum chaixii	Spain	El Puig	DNA (Kankare and colleagues)	+	NA	NA	NA	NA	-	-	+	-	-	-	1	Detected	No	NA	NA	NA	NA	NA	NA	0
tr-p2-b2-c2	Cotesia melitaearum cryptic sp. G	Melitaea trivia	Verbascum pulverulentum, Verbascum chaixii	Spain	El Puig	DNA (Kankare and colleagues)	+	NA	NA	NA	NA	+	NA	NA	NA	+	+	3	Detected	No	NA	NA	NA	NA	NA	NA	0
cot sib 23	Cotesia melitaearum cryptic sp. H	Melitaea cinxia	Plantago lanceolata, Veronica spicata	Russia	Siberia	DNA (Kankare and colleagues)	+	NA	NA	NA	NA	-	-	-	-	-	+	1	Detected	No	NA	NA	NA	NA	NA	NA	0
dd2-c2-b1	Cotesia melitaearum cryptic sp. F	Melitaea didyma	Plantago lanceolata	Spain	El Cortes	DNA (Kankare and colleagues)	+	NA	NA	NA	NA	+	NA	NA	NA	-	-	1	Detected	Yes	+	-	-	-	-	-	1
cot sib 12	Cotesia melitaearum cryptic sp. H	Melitaea cinxia	Plantago lanceolata, Veronica spicata	Russia	Siberia	DNA (Kankare and colleagues)	+	NA	NA	NA	NA	+	-	-	+	-	-	2	Detected	No	NA	NA	NA	NA	NA	NA	0
tr-p13-b1-c1	Cotesia melitaearum cryptic sp. G	Melitaea trivia	Verbascum pulverulentum, Verbascum chaixii	Spain	El Puig	DNA (Kankare and colleagues)	+	NA	NA	NA	NA	+	NA	NA	NA	-	+	2	Detected	Yes	+	-	-	-	-	-	1
tr-p5-b5-c3	Cotesia melitaearum cryptic sp. G	Melitaea trivia	Verbascum pulverulentum, Verbascum chaixii	Spain	El Puig	DNA (Kankare and colleagues)	+	-	-	-	-	+	NA	NA	NA	NA	+	2	Detected	Yes	NA	NA	NA	NA	NA	+	1
tr-p5-b9-c1	Cotesia melitaearum cryptic sp. G	Melitaea trivia	Verbascum pulverulentum, Verbascum chaixii	Spain	El Puig	DNA (Kankare and colleagues)	+	-	-	-	-	-	NA	NA	NA	NA	+	1	Detected	Yes	NA	NA	NA	NA	NA	+	1
Cot758	Cotesia melitaearum cryptic sp. H	Melitaea cinxia	Plantago lanceolata, Veronica spicata	Finland	Åland	DNA (Kankare and colleagues)	+	NA	NA	NA	NA	+	-	-	-	-	-	1	Detected	No	NA	NA	NA	NA	NA	NA	0
CmMtSpa7	Cotesia melitaearum cryptic sp. G	Melitaea trivia	Verbascum pulverulentum, Verbascum chaixii	Spain	El Puig	DNA (Kankare and colleagues)	+	NA	NA	NA	NA	-	NA	NA	NA	-	-	0	Undetected	No	NA	NA	NA	NA	NA	NA	0
CmMtSpa1	Cotesia melitaearum cryptic sp. G?	Melitaea trivia ignasiti	MD	Spain	Leon	DNA (Kankare and colleagues)	+	NA	NA	NA	NA	-	-	-	-	-	-	0	Undetected	No	NA	NA	NA	NA	NA	NA	0
CmMtSpa2	Cotesia melitaearum cryptic sp. G?	Melitaea trivia ignasiti	MD	Spain	Leon	DNA (Kankare and colleagues)	+	NA	NA	NA	NA	-	-	-	-	-	-	0	Undetected	No	NA	NA	NA	NA	NA	NA	0
CmMtSpa3	Cotesia melitaearum cryptic sp. G?	Melitaea trivia ignasiti	MD	Spain	Leon	DNA (Kankare and colleagues)	-	NA	NA	NA	NA	-	-	-	-	-	-	0	Undetected	No	NA	NA	NA	NA	NA	NA	0
tr-p5-b4-c6	Cotesia melitaearum cryptic sp. G	Melitaea trivia	Verbascum pulverulentum, Verbascum chaixii	Spain	El Puig	DNA (Kankare and colleagues)	+	NA	NA	NA	NA	+	NA	NA	NA	+	+	3	Detected	Yes	+	-	-	-	-	-	1
cot sib 3	Cotesia melitaearum cryptic sp. H	Melitaea cinxia	Plantago lanceolata, Veronica spicata	Russia	Siberia, Djirga	DNA (Kankare and colleagues)	+	NA	NA	NA	NA	+	-	-	+	+	+	4	Detected	No	NA	NA	NA	NA	NA	NA	0
CmMcChi1	Cotesia melitaearum cryptic sp. H	Melitaea cinxia	Veronica spicata, Plantago sp.	China	Xinjiang	DNA (Kankare and colleagues)	+	NA	NA	NA	NA	-	-	-	-	-	-	0	Undetected	No	NA	NA	NA	NA	NA	NA	0
CmMcChi2	Cotesia melitaearum cryptic sp. H	Melitaea cinxia	Veronica spicata, Plantago sp.	China	Xinjiang	DNA (Kankare and colleagues)	+	NA	NA	NA	NA	-	-	-	-	-	-	0	Undetected	No	NA	NA	NA	NA	NA	NA	0
CmMcEst11	Cotesia melitaearum cryptic sp. H	Melitaea cinxia	Plantago lanceolata, Veronica spicata	Estonia	Kaugatuma	DNA (Kankare and colleagues)	+	NA	NA	NA	NA	-	NA	NA	NA	-	-	0	Undetected	No	NA	NA	NA	NA	NA	NA	0
cot.Kar1-Female	Cotesia melitaearum cryptic sp. H	Melitaea cinxia	Plantago lanceolata, Veronica spicata	Estonia	Kaugatuma	DNA (Kankare and colleagues)	+	NA	NA	NA	NA	-	-	-	-	-	-	0	Undetected	No	NA	NA	NA	NA	NA	NA	0
Est-10-male	Cotesia melitaearum cryptic sp. H	Melitaea cinxia	Plantago lanceolata, Veronica spicata	Estonia	Kaugatuma	DNA (Kankare and colleagues)	+	NA	NA	NA	NA	-	NA	NA	NA	-	-	0	Undetected	No	NA	NA	NA	NA	NA	NA	0
Estonia13	Cotesia melitaearum cryptic sp. H	Melitaea cinxia	Plantago lanceolata, Veronica spicata	Estonia	Kaugatuma	DNA (Kankare and colleagues)	-	NA	NA	NA	NA	-	NA	NA	NA	-	-	0	Undetected	No	NA	NA	NA	NA	NA	NA	0
Estonia14	Cotesia melitaearum cryptic sp. H	Melitaea cinxia	Plantago lanceolata, Veronica spicata	Estonia	Kaugatuma	DNA (Kankare and colleagues)	+	NA	NA	NA	NA	-	NA	NA	NA	-	-	0	Undetected	No	NA	NA	NA	NA	NA	NA	0
Kaugat 2 or 5	Cotesia melitaearum cryptic sp. H	Melitaea cinxia	Plantago lanceolata, Veronica spicata	Estonia	Kaugatuma	DNA (Kankare and colleagues)	+	NA	NA	NA	NA	-	NA	NA	NA	NA	-	0	Undetected	No	NA	NA	NA	NA	NA	NA	0
Kaugat c-1-2-Male	Cotesia melitaearum cryptic sp. H	Melitaea cinxia	Plantago lanceolata, Veronica spicata	Estonia	Kaugatuma	DNA (Kankare and colleagues)	+	NA	NA	NA	NA	-	-	-	-	-	-	0	Undetected	No	NA	NA	NA	NA	NA	NA	0
Kaugat c-3-2-Male	Cotesia melitaearum cryptic sp. H	Melitaea cinxia	Plantago lanceolata, Veronica spicata	Estonia	Kaugatuma	DNA (Kankare and colleagues)	+	NA	NA	NA	NA	-	-	-	-	-	-	0	Undetected	No	NA	NA	NA	NA	NA	NA	0
Kaugat c-5-1-Male	Cotesia melitaearum cryptic sp. H	Melitaea cinxia	Plantago lanceolata, Veronica spicata	Estonia	Kaugatuma	DNA (Kankare and colleagues)	+	NA	NA	NA	NA	-	-	-	-	-	-	0	Undetected	No	NA	NA	NA	NA	NA	NA	0
Kaugat1-Female	Cotesia melitaearum cryptic sp. H	Melitaea cinxia	Plantago lanceolata, Veronica spicata	Estonia	Kaugatuma	DNA (Kankare and colleagues)	+	NA	NA	NA	NA	-	-	-	-	-	-	0	Undetected	No	NA	NA	NA	NA	NA	NA	0
sa09-003-104-2c	Cotesia melitaearum cryptic sp. H	Melitaea cinxia	Plantago lanceolata, Veronica spicata	Estonia	Kaugatuma	DNA (Kankare and colleagues)	+	NA	NA	NA	NA	-	NA	NA	NA	NA	-	0	Undetected	No	NA	NA	NA	NA	NA	NA	0
1071-F-male	Cotesia melitaearum cryptic sp. H	Melitaea cinxia	Plantago lanceolata, Veronica spicata	Finland	Åland	DNA (Kankare and colleagues)	+	NA	NA	NA	NA	-	NA	NA	NA	-	-	0	Undetected	No	NA	NA	NA	NA	NA	NA	0
1071D-Male	Cotesia melitaearum cryptic sp. H	Melitaea cinxia	Plantago lanceolata, Veronica spicata	Finland	Åland	DNA (Kankare and colleagues)	+	NA	NA	NA	NA	-	-	-	-	-	-	0	Undetected	No	NA	NA	NA	NA	NA	NA	0
119B-2002	Cotesia melitaearum cryptic sp. H	Melitaea cinxia	Plantago lanceolata, Veronica spicata	Finland	Åland	DNA (Kankare and colleagues)	+	NA	NA	NA	NA	-	NA	NA	NA	-	-	0	Undetected	No	NA	NA	NA	NA	NA	NA	0
119Cot	Cotesia melitaearum cryptic sp. H	Melitaea cinxia	Plantago lanceolata, Veronica spicata	Finland	Åland	DNA (Kankare and colleagues)	-	NA	NA	NA	NA	-	NA	NA	NA	-	-	0	Undetected	No	NA	NA	NA	NA	NA	NA	0
119E-Male	Cotesia melitaearum cryptic sp. H	Melitaea cinxia	Plantago lanceolata, Veronica spicata	Finland	Åland	DNA (Kankare and colleagues)	+	NA	NA	NA	NA	-	-	-	-	-	-	0	Undetected	No	NA	NA	NA	NA	NA	NA	0
1357a-1-female	Cotesia melitaearum cryptic sp. H	Melitaea cinxia	Plantago lanceolata, Veronica spicata	Finland	Åland	DNA (Kankare and colleagues)	+	NA	NA	NA	NA	-	NA	NA	NA	NA	-	0	Undetected	No	NA	NA	NA	NA	NA	NA	0
1648A-Cot	Cotesia melitaearum cryptic sp. H	Melitaea cinxia	Plantago lanceolata, Veronica spicata	Finland	Åland	DNA (Kankare and colleagues)	+	NA	NA	NA	NA	-	-	-	-	-	-	0	Undetected	No	NA	NA	NA	NA	NA	NA	0
21Å	Cotesia melitaearum cryptic sp. H	Melitaea cinxia	Plantago lanceolata, Veronica spicata	Finland	Åland	DNA (Kankare and colleagues)	+	NA	NA	NA	NA	-	-	-	-	-	-	0	Undetected	No	NA	NA	NA	NA	NA	NA	0
22A-2002	Cotesia melitaearum cryptic sp. H	Melitaea cinxia	Plantago lanceolata, Veronica spicata	Finland	Åland	DNA (Kankare and colleagues)	+	NA	NA	NA	NA	-	NA	NA	NA	-	-	0	Undetected	No	NA	NA	NA	NA	NA	NA	0
22D-2002	Cotesia melitaearum cryptic sp. H	Melitaea cinxia	Plantago lanceolata, Veronica spicata	Finland	Åland	DNA (Kankare and colleagues)	+	NA	NA	NA	NA	-	NA	NA	NA	-	-	0	Undetected	No	NA	NA	NA	NA	NA	NA	0
22E-Male	Cotesia melitaearum cryptic sp. H	Melitaea cinxia	Plantago lanceolata, Veronica spicata	Finland	Åland	DNA (Kankare and colleagues)	+	NA	NA	NA	NA	-	-	-	-	-	-	0	Undetected	No	NA	NA	NA	NA	NA	NA	0
273A-Male	Cotesia melitaearum cryptic sp. H	Melitaea cinxia	Plantago lanceolata, Veronica spicata	Finland	Åland	DNA (Kankare and colleagues)	+	NA	NA	NA	NA	-	-	-	-	-	-	0	Undetected	No	NA	NA	NA	NA	NA	NA	0
3484 b2-male	Cotesia melitaearum cryptic sp. H	Melitaea cinxia	Plantago lanceolata, Veronica spicata	Finland	Åland	DNA (Kankare and colleagues)	+	NA	NA	NA	NA	-	NA	NA	NA	NA	-	0	Undetected	No	NA	NA	NA	NA	NA	NA	0
47Cot47	Cotesia melitaearum cryptic sp. H	Melitaea cinxia	Plantago lanceolata, Veronica spicata	Finland	Åland	DNA (Kankare and colleagues)	+	NA	NA	NA	NA	-	-	-	-	-	-	0	Undetected	No	NA	NA	NA	NA	NA	NA	0
556Å-1b	Cotesia melitaearum cryptic sp. H	Melitaea cinxia	Plantago lanceolata, Veronica spicata	Finland	Åland	DNA (Kankare and colleagues)	+	NA	NA	NA	NA	-	NA	NA	NA	NA	-	0	Undetected	No	NA	NA	NA	NA	NA	NA	0
558Å-M.S.	Cotesia melitaearum cryptic sp. H	Melitaea cinxia	Plantago lanceolata, Veronica spicata	Finland	Åland	DNA (Kankare and colleagues)	+	NA	NA	NA	NA	-	NA	NA	NA	-	-	0	Undetected	No	NA	NA	NA	NA	NA	NA	0
562C-Male	Cotesia melitaearum cryptic sp. H	Melitaea cinxia	Plantago lanceolata, Veronica spicata	Finland	Åland	DNA (Kankare and colleagues)	+	NA	NA	NA	NA	-	-	-	-	-	-	0	Undetected	No	NA	NA	NA	NA	NA	NA	0
563-A-2002	Cotesia melitaearum cryptic sp. H	Melitaea cinxia	Plantago lanceolata, Veronica spicata	Finland	Åland	DNA (Kankare and colleagues)	+	NA	NA	NA	NA	-	-	-	-	-	-	0	Undetected	No	NA	NA	NA	NA	NA	NA	0
563-C-2002	Cotesia melitaearum cryptic sp. H	Melitaea cinxia	Plantago lanceolata, Veronica spicata	Finland	Åland	DNA (Kankare and colleagues)	+	NA	NA	NA	NA	-	NA	NA	NA	-	-	0	Undetected	No	NA	NA	NA	NA	NA	NA	0
563-D-2002	Cotesia melitaearum cryptic sp. H	Melitaea cinxia	Plantago lanceolata, Veronica spicata	Finland	Åland	DNA (Kankare and colleagues)	+	NA	NA	NA	NA	-	NA	NA	NA	-	-	0	Undetected	No	NA	NA	NA	NA	NA	NA	0
563-E-2002	Cotesia melitaearum cryptic sp. H	Melitaea cinxia	Plantago lanceolata, Veronica spicata	Finland	Åland	DNA (Kankare and colleagues)	+	NA	NA	NA	NA	-	NA	NA	NA	-	-	0	Undetected	No	NA	NA	NA	NA	NA	NA	0
563-G-2002	Cotesia melitaearum cryptic sp. H	Melitaea cinxia	Plantago lanceolata, Veronica spicata	Finland	Åland	DNA (Kankare and colleagues)	+	NA	NA	NA	NA	-	NA	NA	NA	-	-	0	Undetected	No	NA	NA	NA	NA	NA	NA	0
563-j-2002	Cotesia melitaearum cryptic sp. H	Melitaea cinxia	Plantago lanceolata, Veronica spicata	Finland	Åland	DNA (Kankare and colleagues)	+	NA	NA	NA	NA	-	NA	NA	NA	-	(+)	0	Undetected	No	NA	NA	NA	NA	NA	NA	0
565B-Male	Cotesia melitaearum cryptic sp. H	Melitaea cinxia	Plantago lanceolata, Veronica spicata	Finland	Åland	DNA (Kankare and colleagues)	+	NA	NA	NA	NA	-	-		-	-	-	0	Undetected	No	NA	NA	NA	NA	NA	NA	0
591F-male	Cotesia melitaearum cryptic sp. H	Melitaea cinxia	Plantago lanceolata, Veronica spicata	Finland	Åland	DNA (Kankare and colleagues)	-	NA	NA	NA	NA	-	NA	NA	NA	-	-	0	Undetected	No	NA	NA	NA	NA	NA	NA	0
860cinx-Male	Cotesia melitaearum cryptic sp. H	Melitaea cinxia	Plantago lanceolata, Veronica spicata	Finland	Åland	DNA (Kankare and colleagues)	+	NA	NA	NA	NA	-	-	-	-	-	-	0	Undetected	No	NA	NA	NA	NA	NA	NA	0
875E-Female	Cotesia melitaearum cryptic sp. H	Melitaea cinxia	Plantago lanceolata, Veronica spicata	Finland	Åland	DNA (Kankare and colleagues)	+	NA	NA	NA	NA	-	-	-	-	-	-	0	Undetected	No	NA	NA	NA	NA	NA	NA	0
876A-male	Cotesia melitaearum cryptic sp. H	Melitaea cinxia	Plantago lanceolata, Veronica spicata	Finland	Åland	DNA (Kankare and colleagues)	+	NA	NA	NA	NA	-	NA	NA	NA	-	-	0	Undetected	No	NA	NA	NA	NA	NA	NA	0
876D-female	Cotesia melitaearum cryptic sp. H	Melitaea cinxia	Plantago lanceolata, Veronica spicata	Finland	Åland	DNA (Kankare and colleagues)	+	NA	NA	NA	NA	-	NA	NA	NA	-	-	0	Undetected	No	NA	NA	NA	NA	NA	NA	0
877A-Male	Cotesia melitaearum cryptic sp. H	Melitaea cinxia	Plantago lanceolata, Veronica spicata	Finland	Åland	DNA (Kankare and colleagues)	+	NA	NA	NA	NA	-	-	-	-	-	-	0	Undetected	No	NA	NA	NA	NA	NA	NA	0
948B-Male	Cotesia melitaearum cryptic sp. H	Melitaea cinxia	Plantago lanceolata, Veronica spicata	Finland	Åland	DNA (Kankare and colleagues)	+	NA	NA	NA	NA	-	-	-	-	-	-	0	Undetected	No	NA	NA	NA	NA	NA	NA	0
CmMc-Ala-558	Cotesia melitaearum cryptic sp. H	Melitaea cinxia	Plantago lanceolata, Veronica spicata	Finland	Åland	DNA (Kankare and colleagues)	+	NA	NA	NA	NA	-	-	-	-	-	-	0	Undetected	No	NA	NA	NA	NA	NA	NA	0
CmMc-Ala-582	Cotesia melitaearum cryptic sp. H	Melitaea cinxia	Plantago lanceolata, Veronica spicata	Finland	Åland	DNA (Kankare and colleagues)	+	NA	NA	NA	NA	-	-	-	-	-	-	0	Undetected	No	NA	NA	NA	NA	NA	NA	0
CmMcAla-41a	Cotesia melitaearum cryptic sp. H	Melitaea cinxia	Plantago lanceolata, Veronica spicata	Finland	Åland	DNA (Kankare and colleagues)	+	NA	NA	NA	NA	-	-	-	-	-	-	0	Undetected	No	NA	NA	NA	NA	NA	NA	0
CmMcAla?	Cotesia melitaearum cryptic sp. H	Melitaea cinxia	Plantago lanceolata, Veronica spicata	Finland	Åland	DNA (Kankare and colleagues)	+	NA	NA	NA	NA	-	NA	NA	NA	-	-	0	Undetected	No	NA	NA	NA	NA	NA	NA	0
Cot-Geta24	Cotesia melitaearum cryptic sp. H	Melitaea cinxia	Plantago lanceolata, Veronica spicata	Finland	Åland	DNA (Kankare and colleagues)	+	NA	NA	NA	NA	-	-	-	-	-	-	0	Undetected	No	NA	NA	NA	NA	NA	NA	0
Cot-Stålsby-93	Cotesia melitaearum cryptic sp. H	Melitaea cinxia	Plantago lanceolata, Veronica spicata	Finland	Åland	DNA (Kankare and colleagues)	+	NA	NA	NA	NA	-	-	-	-	-	-	0	Undetected	No	NA	NA	NA	NA	NA	NA	0
cot. melit. Ekerö	Cotesia melitaearum cryptic sp. H	Melitaea cinxia	Plantago lanceolata, Veronica spicata	Finland	Åland	DNA (Kankare and colleagues)	-	NA	NA	NA	NA	-	-	-	-	-	-	0	Undetected	No	NA	NA	NA	NA	NA	NA	0
Cot1048	Cotesia melitaearum cryptic sp. H	Melitaea cinxia	Plantago lanceolata, Veronica spicata	Finland	Åland	DNA (Kankare and colleagues)	+	NA	NA	NA	NA	-	-	-	-	-	-	0	Undetected	No	NA	NA	NA	NA	NA	NA	0
Cot1071	Cotesia melitaearum cryptic sp. H	Melitaea cinxia	Plantago lanceolata, Veronica spicata	Finland	Åland	DNA (Kankare and colleagues)	+	NA	NA	NA	NA	-	NA	NA	NA	-	-	0	Undetected	No	NA	NA	NA	NA	NA	NA	0
Cot1071-1K	Cotesia melitaearum cryptic sp. H	Melitaea cinxia	Plantago lanceolata, Veronica spicata	Finland	Åland	DNA (Kankare and colleagues)	-	NA	NA	NA	NA	-	NA	NA	NA	-	-	0	Undetected	No	NA	NA	NA	NA	NA	NA	0
Cot1071-1M	Cotesia melitaearum cryptic sp. H	Melitaea cinxia	Plantago lanceolata, Veronica spicata	Finland	Åland	DNA (Kankare and colleagues)	-	NA	NA	NA	NA	-	NA	NA	NA	-	-	0	Undetected	No	NA	NA	NA	NA	NA	NA	0
Cot1154	Cotesia melitaearum cryptic sp. H	Melitaea cinxia	Plantago lanceolata, Veronica spicata	Finland	Åland	DNA (Kankare and colleagues)	+	NA	NA	NA	NA	-	-	-	-	-	-	0	Undetected	No	NA	NA	NA	NA	NA	NA	0
Cot1155-1	Cotesia melitaearum cryptic sp. H	Melitaea cinxia	Plantago lanceolata, Veronica spicata	Finland	Åland	DNA (Kankare and colleagues)	+	NA	NA	NA	NA	-	NA	NA	NA	-	-	0	Undetected	No	NA	NA	NA	NA	NA	NA	0
Cot1221	Cotesia melitaearum cryptic sp. H	Melitaea cinxia	Plantago lanceolata, Veronica spicata	Finland	Åland	DNA (Kankare and colleagues)	-	NA	NA	NA	NA	-	-	-	-	-	-	0	Undetected	No	NA	NA	NA	NA	NA	NA	0
Cot1534	Cotesia melitaearum cryptic sp. H	Melitaea cinxia	Plantago lanceolata, Veronica spicata	Finland	Åland	DNA (Kankare and colleagues)	+	NA	NA	NA	NA	-	-	-	-	-	-	0	Undetected	No	NA	NA	NA	NA	NA	NA	0
Cot196	Cotesia melitaearum cryptic sp. H	Melitaea cinxia	Plantago lanceolata, Veronica spicata	Finland	Åland	DNA (Kankare and colleagues)	+	NA	NA	NA	NA	-	-	-	-	-	-	0	Undetected	No	NA	NA	NA	NA	NA	NA	0
Cot196-1	Cotesia melitaearum cryptic sp. H	Melitaea cinxia	Plantago lanceolata, Veronica spicata	Finland	Åland	DNA (Kankare and colleagues)	+	NA	NA	NA	NA	-	NA	NA	NA	-	-	0	Undetected	No	NA	NA	NA	NA	NA	NA	0
Cot30	Cotesia melitaearum cryptic sp. H	Melitaea cinxia	Plantago lanceolata, Veronica spicata	Finland	Åland	DNA (Kankare and colleagues)	+	NA	NA	NA	NA	-	NA	NA	NA	-	-	0	Undetected	No	NA	NA	NA	NA	NA	NA	0
Cot395	Cotesia melitaearum cryptic sp. H	Melitaea cinxia	Plantago lanceolata, Veronica spicata	Finland	Åland	DNA (Kankare and colleagues)	+	NA	NA	NA	NA	-	-	-	-	-	-	0	Undetected	No	NA	NA	NA	NA	NA	NA	0
Cot439-1	Cotesia melitaearum cryptic sp. H	Melitaea cinxia	Plantago lanceolata, Veronica spicata	Finland	Åland	DNA (Kankare and colleagues)	+	NA	NA	NA	NA	-	-	-	-	-	-	0	Undetected	No	NA	NA	NA	NA	NA	NA	0
Cot439-1-2	Cotesia melitaearum cryptic sp. H	Melitaea cinxia	Plantago lanceolata, Veronica spicata	Finland	Åland	DNA (Kankare and colleagues)	+	NA	NA	NA	NA	-	NA	NA	NA	-	-	0	Undetected	No	NA	NA	NA	NA	NA	NA	0
Cot439-2	Cotesia melitaearum cryptic sp. H	Melitaea cinxia	Plantago lanceolata, Veronica spicata	Finland	Åland	DNA (Kankare and colleagues)	-	NA	NA	NA	NA	-	NA	NA	NA	-	-	0	Undetected	No	NA	NA	NA	NA	NA	NA	0
Cot562-L3	Cotesia melitaearum cryptic sp. H	Melitaea cinxia	Plantago lanceolata, Veronica spicata	Finland	Åland	DNA (Kankare and colleagues)	+	NA	NA	NA	NA	-	NA	NA	NA	-	-	0	Undetected	No	NA	NA	NA	NA	NA	NA	0
Cot583-Female	Cotesia melitaearum cryptic sp. H	Melitaea cinxia	Plantago lanceolata, Veronica spicata	Finland	Åland	DNA (Kankare and colleagues)	+	NA	NA	NA	NA	-	-		-	-	-	0	Undetected	No	NA	NA	NA	NA	NA	NA	0
Cot591	Cotesia melitaearum cryptic sp. H	Melitaea cinxia	Plantago lanceolata, Veronica spicata	Finland	Åland	DNA (Kankare and colleagues)	+	NA	NA	NA	NA	-	-	-	-	-	-	0	Undetected	No	NA	NA	NA	NA	NA	NA	0
Cot591-C3-A21	Cotesia melitaearum cryptic sp. H	Melitaea cinxia	Plantago lanceolata, Veronica spicata	Finland	Åland	DNA (Kankare and colleagues)	+	NA	NA	NA	NA	-	NA	NA	NA	-	-	0	Undetected	No	NA	NA	NA	NA	NA	NA	0
Cot601-Male	Cotesia melitaearum cryptic sp. H	Melitaea cinxia	Plantago lanceolata, Veronica spicata	Finland	Åland	DNA (Kankare and colleagues)	+	NA	NA	NA	NA	-	-	-	-	-	-	0	Undetected	No	NA	NA	NA	NA	NA	NA	0
Cot876-1	Cotesia melitaearum cryptic sp. H	Melitaea cinxia	Plantago lanceolata, Veronica spicata	Finland	Åland	DNA (Kankare and colleagues)	+	NA	NA	NA	NA	-	-	-	-	-	-	0	Undetected	No	NA	NA	NA	NA	NA	NA	0
Cot948	Cotesia melitaearum cryptic sp. H	Melitaea cinxia	Plantago lanceolata, Veronica spicata	Finland	Åland	DNA (Kankare and colleagues)	-	NA	NA	NA	NA	-	NA	NA	NA	-	-	0	Undetected	No	NA	NA	NA	NA	NA	NA	0
Cot959	Cotesia melitaearum cryptic sp. H	Melitaea cinxia	Plantago lanceolata, Veronica spicata	Finland	Åland	DNA (Kankare and colleagues)	-	NA	NA	NA	NA	-	-	-	-	-	-	0	Undetected	No	NA	NA	NA	NA	NA	NA	0
Cot966	Cotesia melitaearum cryptic sp. H	Melitaea cinxia	Plantago lanceolata, Veronica spicata	Finland	Åland	DNA (Kankare and colleagues)	-	NA	NA	NA	NA	-	-	-	-	-	-	0	Undetected	No	NA	NA	NA	NA	NA	NA	0
Cot966-1	Cotesia melitaearum cryptic sp. H	Melitaea cinxia	Plantago lanceolata, Veronica spicata	Finland	Åland	DNA (Kankare and colleagues)	-	NA	NA	NA	NA	-	NA	NA	NA	-	-	0	Undetected	No	NA	NA	NA	NA	NA	NA	0
Cot969	Cotesia melitaearum cryptic sp. H	Melitaea cinxia	Plantago lanceolata, Veronica spicata	Finland	Åland	DNA (Kankare and colleagues)	-	NA	NA	NA	NA	-	-	-	-	-	-	0	Undetected	No	NA	NA	NA	NA	NA	NA	0
MD-patch107	Cotesia melitaearum cryptic sp. H	Melitaea cinxia	Plantago lanceolata, Veronica spicata	Finland	Åland	DNA (Kankare and colleagues)	+	NA	NA	NA	NA	-	NA	NA	NA	NA	-	0	Undetected	No	NA	NA	NA	NA	NA	NA	0
MD-patch41	Cotesia melitaearum cryptic sp. H	Melitaea cinxia	Plantago lanceolata, Veronica spicata	Finland	Åland	DNA (Kankare and colleagues)	+	NA	NA	NA	NA	-	NA	NA	NA	NA	-	0	Undetected	No	NA	NA	NA	NA	NA	NA	0
CmMcFra19	Cotesia melitaearum cryptic sp. H	Melitaea cinxia	Plantago lanceolata, Veronica spicata	France	Alps, Laus de Cervieres	DNA (Kankare and colleagues)	+	NA	NA	NA	NA	-	-	-	-	-	-	0	Undetected	No	NA	NA	NA	NA	NA	NA	0
CmMcFra12	Cotesia melitaearum cryptic sp. H	Melitaea cinxia	Plantago lanceolata, Veronica spicata	France	Alps, Massigneu	DNA (Kankare and colleagues)	+	NA	NA	NA	NA	-	-	-	-	-	-	0	Undetected	No	NA	NA	NA	NA	NA	NA	0
CmMcFra21	Cotesia melitaearum cryptic sp. H	Melitaea cinxia	Plantago lanceolata, Veronica spicata	France	Alsp, Billieme	DNA (Kankare and colleagues)	+	NA	NA	NA	NA	-	-	-	-	-	-	0	Undetected	No	NA	NA	NA	NA	NA	NA	0
CmMcFra16	Cotesia melitaearum cryptic sp. H	Melitaea cinxia	Plantago lanceolata, Veronica spicata	France	Marseille	DNA (Kankare and colleagues)	+	NA	NA	NA	NA	-	-		-	-	-	0	Undetected	No	NA	NA	NA	NA	NA	NA	0
CmMcFra35	Cotesia melitaearum cryptic sp. H	Melitaea cinxia	Plantago lanceolata, Veronica spicata	France	Marseille	DNA (Kankare and colleagues)	+	NA	NA	NA	NA	-	-	-	-	-	-	0	Undetected	No	NA	NA	NA	NA	NA	NA	0
CmMcFra40	Cotesia melitaearum cryptic sp. H	Melitaea cinxia	Plantago lanceolata, Veronica spicata	France	Marseille	DNA (Kankare and colleagues)	+	NA	NA	NA	NA	-	-	-	-	-	-	0	Undetected	No	NA	NA	NA	NA	NA	NA	0
CmMcFra11	Cotesia melitaearum cryptic sp. H	Melitaea cinxia	Plantago lanceolata, Veronica spicata	France	Pyrenees	DNA (Kankare and colleagues)	+	NA	NA	NA	NA	-	-	-	-	-	-	0	Undetected	No	NA	NA	NA	NA	NA	NA	0
CmMcSib1	Cotesia melitaearum cryptic sp. H	Melitaea cinxia	Plantago lanceolata, Veronica spicata	Russia	Siberia, Step	DNA (Kankare and colleagues)	+	NA	NA	NA	NA	-	-	-	-	-	-	0	Undetected	No	NA	NA	NA	NA	NA	NA	0
CmMcSib2	Cotesia melitaearum cryptic sp. H	Melitaea cinxia	Plantago lanceolata, Veronica spicata	Russia	Siberia, Step	DNA (Kankare and colleagues)	+	NA	NA	NA	NA	-	-	-	-	-	-	0	Undetected	No	NA	NA	NA	NA	NA	NA	0
cot sib 18	Cotesia melitaearum cryptic sp. H	Melitaea cinxia	Plantago lanceolata, Veronica spicata	Russia	Siberia	DNA (Kankare and colleagues)	+	NA	NA	NA	NA	-	-	-	-	-	-	0	Undetected	No	NA	NA	NA	NA	NA	NA	0
cot sib 7	Cotesia melitaearum cryptic sp. H	Melitaea cinxia	Plantago lanceolata, Veronica spicata	Russia	Siberia	DNA (Kankare and colleagues)	+	NA	NA	NA	NA	-	-	-	-	-	-	0	Undetected	No	NA	NA	NA	NA	NA	NA	0
SibUbukun36beta new	Cotesia melitaearum cryptic sp. H	Melitaea cinxia	Plantago lanceolata, Veronica spicata	Russia	Siberia	DNA (Kankare and colleagues)	+	NA	NA	NA	NA	-	-	-	-	-	-	0	Undetected	No	NA	NA	NA	NA	NA	NA	0
Ubukun35beta	Cotesia melitaearum cryptic sp. H	Melitaea cinxia	Plantago lanceolata, Veronica spicata	Russia	Siberia, Ubukun	DNA (Kankare and colleagues)	+	NA	NA	NA	NA	-	-	-	-	-	-	0	Undetected	No	NA	NA	NA	NA	NA	NA	0
Ufitzicina beta	Cotesia melitaearum cryptic sp. H	Melitaea cinxia	Plantago lanceolata, Veronica spicata	Russia	Siberia, Utitzcina	DNA (Kankare and colleagues)	+	NA	NA	NA	NA	-	-	-	-	-	-	0	Undetected	No	NA	NA	NA	NA	NA	NA	0
Utalnskuga alfa new	Cotesia melitaearum cryptic sp. H	Melitaea cinxia	Plantago lanceolata, Veronica spicata	Russia	Siberia	DNA (Kankare and colleagues)	+	NA	NA	NA	NA	-	-	-	-	-	-	0	Undetected	No	NA	NA	NA	NA	NA	NA	0
ci-p-26	Cotesia melitaearum cryptic sp. H	Melitaea cinxia	Plantago lanceolata, Veronica spicata	Spain	El Puig	DNA (Kankare and colleagues)	+	NA	NA	NA	NA	-	-	-	-	-	-	0	Undetected	No	NA	NA	NA	NA	NA	NA	0
ci-sjc-1-b1	Cotesia melitaearum cryptic sp. H	Melitaea cinxia	Plantago lanceolata, Veronica spicata	Spain	El Puig	DNA (Kankare and colleagues)	+	NA	NA	NA	NA	-	NA	NA	NA	-	-	0	Undetected	No	NA	NA	NA	NA	NA	NA	0
cj-sjc-1	Cotesia melitaearum cryptic sp. H	Melitaea cinxia	Plantago lanceolata, Veronica spicata	Spain	El Puig	DNA (Kankare and colleagues)	+	NA	NA	NA	NA	-	-	-	-	-	-	0	Undetected	No	NA	NA	NA	NA	NA	NA	0
ci-p26 b1c2	Cotesia melitaearum cryptic sp. H	Melitaea cinxia	Plantago lanceolata, Veronica spicata	Spain	El Puig	DNA (Kankare and colleagues)	+	-	-	-	-	-	NA	NA	NA	NA	-	0	Undetected	No	NA	NA	NA	NA	NA	NA	0
ci-p26 b1c8	Cotesia melitaearum cryptic sp. H	Melitaea cinxia	Plantago lanceolata, Veronica spicata	Spain	El Puig	DNA (Kankare and colleagues)	+	-	-	+	-	-	NA	NA	NA	NA	-	0	Undetected	No	NA	NA	NA	NA	NA	NA	0
Öland 3	Cotesia melitaearum cryptic sp. H	Melitaea cinxia	Plantago lanceolata, Veronica spicata	Sweden	Öland	DNA (Kankare and colleagues)	+	NA	NA	NA	NA	-	-	-	-	-	-	0	Undetected	No	NA	NA	NA	NA	NA	NA	0
CmMcUK2	Cotesia melitaearum cryptic sp. H	Melitaea cinxia	Plantago lanceolata, Veronica spicata	UK	Isle of Wight	DNA (Kankare and colleagues)	+	NA	NA	NA	NA	-	-	-	-	-	-	0	Undetected	No	NA	NA	NA	NA	NA	NA	0
560 Athalia	Cotesia melitaearum cryptic sp. I	Melitaea athalia	Veronica chamaedrys, Veronica spicata, Plantago lanceolata	Finland	Åland	DNA (Kankare and colleagues)	+	NA	NA	NA	NA	-	-	-	-	-	-	0	Undetected	No	NA	NA	NA	NA	NA	NA	0
1051	Cotesia melitaearum cryptic sp. I	Melitaea athalia	Veronica chamaedrys, Veronica spicata, Plantago lanceolata	Finland	Åland	DNA (Kankare and colleagues)	+	NA	NA	NA	NA	-	-	-	-	-	-	0	Undetected	No	NA	NA	NA	NA	NA	NA	0
1051-2PA-01-male	Cotesia melitaearum cryptic sp. I	Melitaea athalia	Veronica chamaedrys, Veronica spicata, Plantago lanceolata	Finland	Åland	DNA (Kankare and colleagues)	+	NA	NA	NA	NA	-	NA	NA	NA	-	-	0	Undetected	No	NA	NA	NA	NA	NA	NA	0
584A-Male	Cotesia melitaearum cryptic sp. I	Melitaea athalia	Veronica chamaedrys, Veronica spicata, Plantago lanceolata	Finland	Åland	DNA (Kankare and colleagues)	+	NA	NA	NA	NA	-	-	-	-	-	-	0	Undetected	No	NA	NA	NA	NA	NA	NA	0
Cot584	Cotesia melitaearum cryptic sp. I	Melitaea athalia	Veronica chamaedrys, Veronica spicata, Plantago lanceolata	Finland	Åland	DNA (Kankare and colleagues)	+	NA	NA	NA	NA	-	NA	NA	NA	-	-	0	Undetected	No	NA	NA	NA	NA	NA	NA	0
Cot584A	Cotesia melitaearum cryptic sp. I	Melitaea athalia	Veronica chamaedrys, Veronica spicata, Plantago lanceolata	Finland	Åland	DNA (Kankare and colleagues)	-	NA	NA	NA	NA	-	NA	NA	NA	-	-	0	Undetected	No	NA	NA	NA	NA	NA	NA	0
pa-vt-b1A	Cotesia melitaearum cryptic sp. N	Melitaea parthenoides	Plantago sp.?	Spain	Vall Terr	DNA (Kankare and colleagues)	-	NA	NA	NA	NA	-	NA	NA	NA	-	-	0	Undetected	No	NA	NA	NA	NA	NA	NA	0
part p1A	Cotesia melitaearum cryptic sp. N	Melitaea parthenoides	Plantago sp.?	Spain	Vall Terr	DNA (Kankare and colleagues)	+	-	-	-	-	-	NA	NA	NA	NA	-	0	Undetected	No	NA	NA	NA	NA	NA	NA	0
part p1B	Cotesia melitaearum cryptic sp. N	Melitaea parthenoides	Plantago sp.?	Spain	Vall Terr	DNA (Kankare and colleagues)	+	-	-	-	-	-	NA	NA	NA	NA	-	0	Undetected	No	NA	NA	NA	NA	NA	NA	0
Cot1174	Cotesia melitaearum cryptic sp. H	Melitaea cinxia	Plantago lanceolata, Veronica spicata	Finland	Åland	DNA (Kankare and colleagues)	+	NA	NA	NA	NA	+	+	+	+	-	-	4	Detected	Yes	-	-	+	-	-	-	1
Cot1175	Cotesia melitaearum cryptic sp. H	Melitaea cinxia	Plantago lanceolata, Veronica spicata	Finland	Åland	DNA (Kankare and colleagues)	+	NA	NA	NA	NA	-	-	+	-	-	-	1	Detected	Yes	-	-	+	-	-	-	1
Cot1088	Cotesia melitaearum cryptic sp. H	Melitaea cinxia	Plantago lanceolata, Veronica spicata	Finland	Åland	DNA (Kankare and colleagues)	+	NA	NA	NA	NA	-	+	-	-	-	-	1	Detected	Yes	-	+	-	-	-	-	1
JQ068834.1	Cotesia flavipes	Diatraea spp., Chilo partellus	MD	Isolate Varanasi	Unknown	NCBI Nucleotide	NA	NA	NA	NA	NA	NA	NA	NA	NA	NA	NA	0	Detected	Yes	+	NA	NA	NA	NA	NA	1
JQ068833.1	Cotesia flavipes	Diatraea spp., Chilo partellus	MD	Isolate Tirupati	Unknown	NCBI Nucleotide	NA	NA	NA	NA	NA	NA	NA	NA	NA	NA	NA	0	Detected	Yes	+	NA	NA	NA	NA	NA	1
JQ068832.1	Cotesia flavipes	Diatraea spp., Chilo partellus	MD	Isolate Shillong	Unknown	NCBI Nucleotide	NA	NA	NA	NA	NA	NA	NA	NA	NA	NA	NA	0	Detected	Yes	+	NA	NA	NA	NA	NA	1
MK317895.1	Cotesia flavipes	Diatraea spp., Chilo partellus	MD	Isolate CF	Unknown	NCBI Nucleotide	NA	NA	NA	NA	NA	NA	NA	NA	NA	NA	NA	0	Detected	Yes	+	NA	NA	NA	NA	NA	1
JQ068831.1	Cotesia flavipes	Diatraea spp., Chilo partellus	MD	Isolate Bangalore	Unknown	NCBI Nucleotide	NA	NA	NA	NA	NA	NA	NA	NA	NA	NA	NA	0	Detected	Yes	+	NA	NA	NA	NA	NA	1
MK164573.1	Cotesia flavipes	Diatraea spp., Chilo partellus	MD		Unknown	NCBI Nucleotide	NA	NA	NA	NA	NA	NA	NA	NA	NA	NA	NA	0	Detected	Yes	+	NA	NA	NA	NA	NA	1
AB094202.1	Cotesia glomerata	Pieris spp.	MD		Unknown	NCBI Nucleotide	NA	NA	NA	NA	NA	NA	NA	NA	NA	NA	NA	0	Detected	Yes	+	NA	NA	NA	NA	NA	1
AY934811.1	Cotesia vestalis (= C. plutellae)	Plutella xylostella	MD	South Africa	Unknown	NCBI Nucleotide	NA	NA	NA	NA	NA	NA	NA	NA	NA	NA	NA	0	Detected	Yes	NA	NA	NA	NA	NA	+	1
AY934812.1	Cotesia vestalis (= C. plutellae)	Plutella xylostella	MD	Kenya	Unknown	NCBI Nucleotide	NA	NA	NA	NA	NA	NA	NA	NA	NA	NA	NA	0	Detected	Yes	NA	NA	NA	NA	NA	+	1
AY934809.1	Cotesia vestalis (= C. plutellae)	Plutella xylostella	MD	India	Unknown	NCBI Nucleotide	NA	NA	NA	NA	NA	NA	NA	NA	NA	NA	NA	0	Detected	Yes	NA	NA	NA	NA	NA	+	1
FJ797679.1	Cotesia vestalis (= C. plutellae)	Plutella xylostella	MD	Unknown	Unknown	NCBI Nucleotide	NA	NA	NA	NA	NA	NA	NA	NA	NA	NA	NA	0	Detected	Yes	NA	NA	NA	NA	NA	+	1
HM104433.1_wCsesB2	Cotesia sesamiae	Sesamia nonagrioides, Sesamiae calamistis, Busseola fusca	MD	Unknown	Unknown	NCBI Nucleotide	NA	NA	NA	NA	NA	NA	NA	NA	NA	NA	NA	0	Detected	Yes	+	NA	NA	NA	NA	NA	1
HM104436.1_wCsesB2	Cotesia sesamiae	Sesamia nonagrioides, Sesamiae calamistis, Busseola fusca	MD	Unknown	Unknown	NCBI Nucleotide	NA	NA	NA	NA	NA	NA	NA	NA	NA	NA	NA	0	Detected	Yes	NA	NA	NA	NA	NA	+	1
HM104432.1_wCsesB1	Cotesia sesamiae	Sesamia nonagrioides, Sesamiae calamistis, Busseola fusca	MD	Unknown	Unknown	NCBI Nucleotide	NA	NA	NA	NA	NA	NA	NA	NA	NA	NA	NA	0	Detected	Yes	+	NA	NA	NA	NA	NA	1
HM104435.1_wCsesB1	Cotesia sesamiae	Sesamia nonagrioides, Sesamiae calamistis, Busseola fusca	MD	Unknown	Unknown	NCBI Nucleotide	NA	NA	NA	NA	NA	NA	NA	NA	NA	NA	NA	0	Detected	Yes	NA	NA	NA	NA	NA	+	1
ERR3829581	Cotesia congregata	Manduca sexta, Ceratomia catalpae	MD	Colony	Unknown	NCBI SRA	NA	NA	NA	NA	NA	NA	NA	NA	NA	NA	NA	0	Undetected	No	NA	NA	NA	NA	NA	NA	0
ERR3829582	Cotesia flavipes	Diatraea spp., Chilo partellus	MD	Colony	Unknown	NCBI SRA	NA	NA	NA	NA	NA	NA	NA	NA	NA	NA	NA	0	Undetected	No	NA	NA	NA	NA	NA	NA	0
SRR13990443	Cotesia glomerata	Pieris spp.	MD	Colony	Unknown	NCBI SRA	NA	NA	NA	NA	NA	NA	NA	NA	NA	NA	NA	0	Undetected	No	NA	NA	NA	NA	NA	NA	0
SRR13990440	Cotesia glomerata	Pieris spp.	MD	Colony	Unknown	NCBI SRA	NA	NA	NA	NA	NA	NA	NA	NA	NA	NA	NA	0	Undetected	No	NA	NA	NA	NA	NA	NA	0
HM104434.1_wCsesA	Cotesia sesamiae	Sesamia nonagrioides, Sesamiae calamistis, Busseola fusca	MD	Unknown	Unknown	NCBI Nucleotide	NA	NA	NA	NA	NA	NA	NA	NA	NA	NA	NA	0	Detected	Yes	NA	NA	NA	NA	NA	+	1
HM104431.1_wCsesA	Cotesia sesamiae	Sesamia nonagrioides, Sesamiae calamistis, Busseola fusca	MD	Unknown	Unknown	NCBI Nucleotide	NA	NA	NA	NA	NA	NA	NA	NA	NA	NA	NA	0	Detected	Yes	+	NA	NA	NA	NA	NA	1
DQ241818.1	Cotesia sesamiae	Sesamia nonagrioides, Sesamiae calamistis, Busseola fusca	MD	Unknown	Unknown	NCBI Nucleotide	NA	NA	NA	NA	NA	NA	NA	NA	NA	NA	NA	0	Detected	Yes	+	NA	NA	NA	NA	NA	1
ERR4558460	Cotesia glomerata	Pieris spp.	MD	Colony	Unknown	NCBI SRA	NA	NA	NA	NA	NA	NA	NA	NA	NA	NA	NA	0	Detected but low coverage	No	NA	NA	NA	NA	NA	NA	0
ERR4558461	Cotesia glomerata	Pieris spp.	MD	Colony	Unknown	NCBI SRA	NA	NA	NA	NA	NA	NA	NA	NA	NA	NA	NA	0	Detected but low coverage	No	NA	NA	NA	NA	NA	NA	0
ERR4558463	Cotesia glomerata	Pieris spp.	MD	Colony	Unknown	NCBI SRA	NA	NA	NA	NA	NA	NA	NA	NA	NA	NA	NA	0	Detected but low coverage	No	NA	NA	NA	NA	NA	NA	0
ERR4558462	Cotesia glomerata	Pieris spp.	MD	Colony	Unknown	NCBI SRA	NA	NA	NA	NA	NA	NA	NA	NA	NA	NA	NA	0	Detected but low coverage	No	NA	NA	NA	NA	NA	NA	0
ERR4558467	Cotesia rubecula	Pieris rapae	MD	Colony	Unknown	NCBI SRA	NA	NA	NA	NA	NA	NA	NA	NA	NA	NA	NA	0	Undetected	No	NA	NA	NA	NA	NA	NA	0
ERR3829580	Cotesia sesamiae	Sesamia nonagrioides, Sesamiae calamistis, Busseola fusca	MD	Colony	Unknown	NCBI SRA	NA	NA	NA	NA	NA	NA	NA	NA	NA	NA	NA	0	Detected but low coverage	No	NA	NA	NA	NA	NA	NA	0
ERR4558471	Cotesia vestalis (= C. plutellae)	Plutella xylostella	MD	Colony	Unknown	NCBI SRA	NA	NA	NA	NA	NA	NA	NA	NA	NA	NA	NA	0	Detected but low coverage	No	NA	NA	NA	NA	NA	NA	0
ERR4558473	Cotesia vestalis (= C. plutellae)	Plutella xylostella	MD	Colony	Unknown	NCBI SRA	NA	NA	NA	NA	NA	NA	NA	NA	NA	NA	NA	0	Detected but low coverage	No	NA	NA	NA	NA	NA	NA	0
SRR2029645	Cotesia vestalis (= C. plutellae)	Plutella xylostella	MD	Taiwan	Unknown	NCBI SRA	NA	NA	NA	NA	NA	NA	NA	NA	NA	NA	NA	0	Detected but low coverage	No	NA	NA	NA	NA	NA	NA	0
SRR6356304	Cotesia vestalis (= C. plutellae)	Plutella xylostella	MD	Taiwan	Unknown	NCBI SRA	NA	NA	NA	NA	NA	NA	NA	NA	NA	NA	NA	0	Undetected	No	NA	NA	NA	NA	NA	NA	0

## Sheet: OtherSamples
Sample_ID	Species	Type	PCR_COI	PCR_Microsporidia	PCR_Spiroplasma	PCR_Cardinium	PCR_Arsenophonus	PCR_Wol_wsp	PCR_Wol_coxA	PCR_Wol_fbpA	PCR_Wol_hcpA	PCR_Wol_gatB	PCR_Wol_ftsZ	N_PCR_Wol_positive_markers	Wolbachia_Detected/Undetected	Sequenced_Wol_positive_markers	Sequence_Wol_wsp	Sequence_Wol_coxA	Sequence_Wol_fbpA	Sequence_Wol_hcpA	Sequence_Wol_gatB	Sequence_Wol_ftsZ	N_Wol_sequenced_markers
30H	Hyposoter horticola	DNA (ISEE lab extract)	+	-	-	-	-	+	-	-	-	-	+	2	Detected	2	+	-	-	-	-	+	2
1501Hyp	Hyposoter horticola	DNA (ISEE lab extract)	-	-	-	-	-	-	-	-	-	-	+	1	Detected	1	-	-	-	-	-	+	1
591Hyp	Hyposoter horticola	DNA (ISEE lab extract)	-	-	-	-	-	+	-	-	-	-	+	2	Detected	2	+	-	-	-	-	+	2
Danaus	Danaus chrysippus	DNA (ISEE lab extract)	-	-	-	-	-	-	-	+	-	-	-	1	Detected	1	-	-	+	-	-	-	1
KY781907.1	Chilo partellus	NCBI Nucleotide	-	-	-	-	-	-	-	-	-	-	-	0	Detected	1	+	-	-	-	-	-	1
AB094374.1	Pieris rapae	NCBI Nucleotide	-	-	-	-	-	-	-	-	-	-	-	0	Detected	1	+	-	-	-	-	-	1
AB094373.1	Pieris rapae	NCBI Nucleotide	-	-	-	-	-	-	-	-	-	-	-	0	Detected	1	+	-	-	-	-	-	1
AB094372.1	Pieris rapae	NCBI Nucleotide	-	-	-	-	-	-	-	-	-	-	-	0	Detected	1	+	-	-	-	-	-	1
EU399645.1	Pieris rapae	NCBI Nucleotide	-	-	-	-	-	-	-	-	-	-	-	0	Detected	1	+	-	-	-	-	-	1
KY781915.1	Plutella xylostella	NCBI Nucleotide	-	-	-	-	-	-	-	-	-	-	-	0	Detected	1	+	-	-	-	-	-	1
EU365360.1	Plutella xylostella	NCBI Nucleotide	-	-	-	-	-	-	-	-	-	-	-	0	Detected	1	+	-	-	-	-	-	1
MF804314.1	Plutella xylostella	NCBI Nucleotide	-	-	-	-	-	-	-	-	-	-	-	0	Detected	1	+	-	-	-	-	-	1
MF804313.1	Plutella xylostella	NCBI Nucleotide	-	-	-	-	-	-	-	-	-	-	-	0	Detected	1	+	-	-	-	-	-	1
MF804312.1	Plutella xylostella	NCBI Nucleotide	-	-	-	-	-	-	-	-	-	-	-	0	Detected	1	+	-	-	-	-	-	1
MF804311.1	Plutella xylostella	NCBI Nucleotide	-	-	-	-	-	-	-	-	-	-	-	0	Detected	1	+	-	-	-	-	-	1
MF804310.1	Plutella xylostella	NCBI Nucleotide	-	-	-	-	-	-	-	-	-	-	-	0	Detected	1	+	-	-	-	-	-	1
MF804309.1	Plutella xylostella	NCBI Nucleotide	-	-	-	-	-	-	-	-	-	-	-	0	Detected	1	+	-	-	-	-	-	1
EU833354.1	Plutella xylostella	NCBI Nucleotide	-	-	-	-	-	-	-	-	-	-	-	0	Detected	1	+	-	-	-	-	-	1
EU833344.1	Plutella xylostella	NCBI Nucleotide	-	-	-	-	-	-	-	-	-	-	-	0	Detected	1	+	-	-	-	-	-	1
EU833343.1	Plutella xylostella	NCBI Nucleotide	-	-	-	-	-	-	-	-	-	-	-	0	Detected	1	+	-	-	-	-	-	1
EU833342.1	Plutella xylostella	NCBI Nucleotide	-	-	-	-	-	-	-	-	-	-	-	0	Detected	1	+	-	-	-	-	-	1
EU833341.1	Plutella xylostella	NCBI Nucleotide	-	-	-	-	-	-	-	-	-	-	-	0	Detected	1	+	-	-	-	-	-	1
EU833339.1	Plutella xylostella	NCBI Nucleotide	-	-	-	-	-	-	-	-	-	-	-	0	Detected	1	+	-	-	-	-	-	1
EU833338.1	Plutella xylostella	NCBI Nucleotide	-	-	-	-	-	-	-	-	-	-	-	0	Detected	1	+	-	-	-	-	-	1
EU833337.1	Plutella xylostella	NCBI Nucleotide	-	-	-	-	-	-	-	-	-	-	-	0	Detected	1	+	-	-	-	-	-	1
FJ155956.1	Plutella xylostella	NCBI Nucleotide	-	-	-	-	-	-	-	-	-	-	-	0	Detected	1	-	-	-	-	-	+	1
KC137226.1	Melitaea didyma	NCBI Nucleotide	-	-	-	-	-	-	-	-	-	-	-	0	Detected	1	+	-	-	-	-	-	1
